# Supplementary material for: HCMV UL8 interaction with β-catenin and DVL2 regulates viral reactivation in CD34+ hematopoietic progenitor cells
Source: J Virol. 2023 Sep 29;97(10):e01241-23. doi: 10.1128/jvi.01241-23 (PMC10617580; doi:10.1128/jvi.01241-23)
Supplement: Dataset S1 — Mass spectrometry file. [file jvi.01241-23-s0001.xlsx]

## Sheet: data
															PSM						RAW intensity						log2 normalized intensity (-3 is an impute value)						SAINT output
iid	Accession	gene.symbol	gene names	Description	Exp q-value: Combined	Sum PEP Score	Coverage [%]	# Peptides	# PSMs	# Unique Peptides	# Protein Groups	# AAs	MW [kDa]	calc pI	0715_19_data_all.UL8_Control_2_3ug	0715_19_data_all.UL8_Control_1_3ug	0715_19_data_all.UL8_Control_10ul	0715_19_data_all.UL8_BirA_Turbo_2_3ug	0715_19_data_all.UL8_BirA_Turbo_1_3ug	0715_19_data_all.UL8_BirA_Turbo_10uL	0715_19_data_all.UL8_Control_2_3ug	0715_19_data_all.UL8_Control_1_3ug	0715_19_data_all.UL8_Control_10ul	0715_19_data_all.UL8_BirA_Turbo_2_3ug	0715_19_data_all.UL8_BirA_Turbo_1_3ug	0715_19_data_all.UL8_BirA_Turbo_10uL	log2_intensity_normalized.UL8_Control_2_3ug	log2_intensity_normalized.UL8_Control_1_3ug	log2_intensity_normalized.UL8_Control_10ul	log2_intensity_normalized.UL8_BirA_Turbo_2_3ug	log2_intensity_normalized.UL8_BirA_Turbo_1_3ug	log2_intensity_normalized.UL8_BirA_Turbo_10uL	BirA_count	ctrlCounts	FoldChange	FDR	observed in only in BirA samples (1:yes,0:No)	1: protein abundance (intensity) is higher in BirA than in control for all 3 pairs and FDR on Saint test < 0.1
1	Q09666	AHNAK	Neuroblast differentiation-associated protein AHNAK	Neuroblast differentiation-associated protein AHNAK OS=Homo sapiens OX=9606 GN=AHNAK PE=1 SV=2	0	910.624	70	253	1051	253	1	5890	628.7	6.15			1	246	262	542	8.82668e+06	7.03265e+06	4.03705e+06	2.44907e+07	2.54411e+07	3.98916e+07	4.53389	4.74691	4.53788	6.16621	6.08904	6.56652	262|246|542	0|0|1	1050	0	0	1
11	O43491	EPB41L2	Band 4.1-like protein 2	Band 4.1-like protein 2 OS=Homo sapiens OX=9606 GN=EPB41L2 PE=1 SV=1	0	141.854	49	39	162	27	1	1005	112.5	5.44				35	42	85	5400.98	18254.9	25360.8	1.81084e+06	2.31093e+06	2.18317e+06	-1.3581	-0.404171	0.328807	3.67742	3.80325	3.94713	42|35|85	0|0|0	540	0	1	1
74	H0Y5B0	EPB41L2	Band 4.1-like protein 2 (Fragment)	Band 4.1-like protein 2 (Fragment) OS=Homo sapiens OX=9606 GN=EPB41L2 PE=1 SV=1	0	31.081	42	11	41	1	1	380	42.1	5.31				12	11	18				66033.2	68933.6	50667.7	-3	-3	-3	0.513162	0.456353	0.554333	42|35|85	0|0|0	540	0	1	1
14	UL8_WPerez	UL8_Wperez		UL8_WPerez	0	114.934	39	19	139	19	1	659	71.9	7.5				26	26	87	137116	93755.4	51645	9.08919e+06	9.21502e+06	1.13391e+07	1.21742	1.01146	0.919223	5.21904	5.12132	5.43244	26|26|87	0|0|0	463.33	0	1	1
6	Q02952	AKAP12	A-kinase anchor protein 12	A-kinase anchor protein 12 OS=Homo sapiens OX=9606 GN=AKAP12 PE=1 SV=4	0	168.238	33	40	131	40	1	1782	191.4	4.41				32	30	69			10181.4	1.10231e+06	913387	1.42089e+06	-3	-3	-0.42885	3.2031	2.91871	3.55992	30|32|69	0|0|0	436.67	0	1	1
15	A0A0A0MRM8	MYO6	Unconventional myosin-VI	Unconventional myosin-VI OS=Homo sapiens OX=9606 GN=MYO6 PE=1 SV=1	0	95.942	31	31	94	31	1	1253	144.9	8.56				19	19	56	32737	25253.4	23701.5	832392	720725	1.17791e+06	0.0768222	-0.123404	0.272632	2.93472	2.69296	3.39084	19|19|56	0|0|0	313.33	0	1	1
13	Q13813	SPTAN1	Spectrin alpha chain, non-erythrocytic 1	Spectrin alpha chain, non-erythrocytic 1 OS=Homo sapiens OX=9606 GN=SPTAN1 PE=1 SV=3	0	120.596	20	38	89	38	1	2472	284.4	5.35				25	40	24		39995.5	3112.08	1.14992e+06	1.13316e+06	510298	-3	0.274403	-1.41284	3.2435	3.12417	2.63668	40|25|24	0|0|0	296.67	0	1	1
31	P50990	CCT8	T-complex protein 1 subunit theta	T-complex protein 1 subunit theta OS=Homo sapiens OX=9606 GN=CCT8 PE=1 SV=4	0	67.528	48	25	72	25	1	548	59.6	5.6				23	32	17	42949.2	31124.8	26548	1.55844e+06	1.64465e+06	734263	0.293035	0.0574536	0.366787	3.53399	3.47915	2.96473	32|23|17	0|0|0	240	0	1	1
33	A0A0A0MRA8	EPB41L3	Band 4.1-like protein 3	Band 4.1-like protein 3 OS=Homo sapiens OX=9606 GN=EPB41L3 PE=1 SV=1	0	61.262	24	16	47	1	1	918	102.2	5.31				7	14	26		2858.26		422739	442483	424154	-3	-2.00838	-3	2.28727	2.22808	2.46998	16|9|26	0|0|0	170	0	1	1
32	A8K968	EPB41L3	Band 4.1-like protein 3	Band 4.1-like protein 3 OS=Homo sapiens OX=9606 GN=EPB41L3 PE=1 SV=1	0	64.151	30	16	51	1	1	756	84.7	5.44				9	16	26				68785.2	79130.9	60825.5	-3	-3	-3	0.55218	0.587819	0.719067	16|9|26	0|0|0	170	0	1	1
44	P05023	ATP1A1	Sodium/potassium-transporting ATPase subunit alpha-1	Sodium/potassium-transporting ATPase subunit alpha-1 OS=Homo sapiens OX=9606 GN=ATP1A1 PE=1 SV=1	0	49.972	20	17	48	17	1	1023	112.8	5.49				20	15	13	20706.3	20177	5157.92	808551	967791	469395	-0.28795	-0.317563	-0.993397	2.90695	2.97385	2.56135	15|20|13	0|0|0	160	0	1	1
53	E7EQR4	EZR	Ezrin	Ezrin OS=Homo sapiens OX=9606 GN=EZR PE=1 SV=3	0	41.491	27	14	48	14	1	586	69.3	6.16				15	17	16				672950	631886	287129	-3	-3	-3	2.73153	2.56761	2.11822	17|15|16	0|0|0	160	0	1	1
49	P29966	MARCKS	Myristoylated alanine-rich C-kinase substrate	Myristoylated alanine-rich C-kinase substrate OS=Homo sapiens OX=9606 GN=MARCKS PE=1 SV=4	0	43.937	48	8	46	8	1	332	31.5	4.45				16	11	19	3075.48		7564.05	390337	644156	514996	-1.80653	-3	-0.675543	2.21107	2.58594	2.64494	11|16|19	0|0|0	153.33	0	1	1
64	Q14739	LBR	Delta(14)-sterol reductase	Lamin-B receptor OS=Homo sapiens OX=9606 GN=LBR PE=1 SV=2	0	35.952	14	10	41	10	1	615	70.7	9.36				9	8	24	30054.6	38559.5	17615.7	1.72535e+06	1.70991e+06	1.15017e+06	0.00874369	0.24277	0.026278	3.63121	3.51623	3.36935	8|9|24	0|0|0	136.67	0	1	1
60	Q14247	CTTN	Src substrate cortactin	Src substrate cortactin OS=Homo sapiens OX=9606 GN=CTTN PE=1 SV=2	0	38.446	28	14	40	14	1	550	61.5	5.4				13	15	12	11071	17753.8	37242.9	653125	622588	300603	-0.786538	-0.428251	0.647811	2.70296	2.55348	2.15957	15|13|12	0|0|0	133.33	0	1	1
41	P42167	TMPO	Lamina-associated polypeptide 2, isoforms beta/gamma	Lamina-associated polypeptide 2, isoforms beta/gamma OS=Homo sapiens OX=9606 GN=TMPO PE=1 SV=2	0	51.281	45	13	40	13	1	454	50.6	9.38				7	8	25	25445	17401.8	3759.07	545092	680204	556153	-0.123841	-0.445581	-1.25603	2.53018	2.63782	2.71426	8|7|25	0|0|0	133.33	0	1	1
51	J3KPF3	SLC3A2	4F2 cell-surface antigen heavy chain	4F2 cell-surface antigen heavy chain OS=Homo sapiens OX=9606 GN=SLC3A2 PE=1 SV=1	0	43.01	24	13	40	13	1	631	68.1	5.05				11	9	20	4226.7		12509.4	583979	584620	696555	-1.55333	-3	-0.257903	2.59602	2.49352	2.9172	9|11|20	0|0|0	133.33	0	1	1
52	Q13586	STIM1	Stromal interaction molecule 1	Stromal interaction molecule 1 OS=Homo sapiens OX=9606 GN=STIM1 PE=1 SV=3	0	42.572	21	11	38	11	1	685	77.4	6.67				7	11	20	3472.03			215227	261180	200583	-1.70995	-3	-3	1.6422	1.72571	1.79483	11|7|20	0|0|0	126.67	0	1	1
37	O14617	AP3D1	AP-3 complex subunit delta-1	AP-3 complex subunit delta-1 OS=Homo sapiens OX=9606 GN=AP3D1 PE=1 SV=1	0	54.073	18	15	36	2	1	1153	130.1	8.48				10	13	13		4053.91	3515.02	430418	413196	365239	-3	-1.70603	-1.31176	2.30447	2.16282	2.33516	13|10|13	0|0|0	120	0	1	1
47	O60271	SPAG9	C-Jun-amino-terminal kinase-interacting protein 4	C-Jun-amino-terminal kinase-interacting protein 4 OS=Homo sapiens OX=9606 GN=SPAG9 PE=1 SV=4	0	44.399	16	14	36	14	1	1321	146.1	5.15				9	12	15		4481.83	2170.91	301909	280744	233216	-3	-1.61921	-1.71183	1.9656	1.79454	1.93073	12|9|15	0|0|0	120	0	1	1
72	P43121	MCAM	Cell surface glycoprotein MUC18	Cell surface glycoprotein MUC18 OS=Homo sapiens OX=9606 GN=MCAM PE=1 SV=2	0	31.45	21	12	35	12	1	646	71.6	5.76				10	8	17				294115	353000	388142	-3	-3	-3	1.94061	2.01278	2.38999	8|10|17	0|0|0	116.67	0	1	1
69	Q13596	SNX1	Sorting nexin-1	Sorting nexin-1 OS=Homo sapiens OX=9606 GN=SNX1 PE=1 SV=3	0	32.64	25	11	33	10	1	522	59	5.15				13	13	7	5952.45	37377.7	77429.5	384749	382035	232119	-1.28068	0.21584	1.25543	2.19729	2.0881	1.92647	13|13|7	0|0|0	110	0	1	1
62	Q15758	SLC1A5	Neutral amino acid transporter B(0)	Neutral amino acid transporter B(0) OS=Homo sapiens OX=9606 GN=SLC1A5 PE=1 SV=2	0	36.68	27	12	31	12	1	541	56.6	5.48				6	8	17	64612.6	4102.45	22797	417936	432437	583957	0.618249	-1.69573	0.24033	2.27635	2.20619	2.75824	8|6|17	0|0|0	103.33	0	1	1
42	A0A087WUZ3	SPTBN1	Spectrin beta chain	Spectrin beta chain OS=Homo sapiens OX=9606 GN=SPTBN1 PE=1 SV=1	0	50.802	9	17	31	17	1	2366	274.7	5.57				12	12	7				210763	238034	174867	-3	-3	-3	1.62217	1.63728	1.67113	12|12|7	0|0|0	103.33	0	1	1
87	Q14677	CLINT1	Clathrin interactor 1	Clathrin interactor 1 OS=Homo sapiens OX=9606 GN=CLINT1 PE=1 SV=1	0	27.772	18	9	30	9	1	625	68.2	6.42				8	8	14	135866	127933	108526	398130	446325	371114	1.21013	1.28036	1.53571	2.22996	2.23632	2.34954	8|8|14	0|0|0	100	0	1	1
55	Q96RT1	ERBIN	Erbin	Erbin OS=Homo sapiens OX=9606 GN=ERBIN PE=1 SV=2	0	41.015	15	15	30	15	1	1412	158.2	5.5				5	7	18				108606	165231	208587	-3	-3	-3	0.988623	1.2894	1.83011	7|5|18	0|0|0	100	0	1	1
68	P11717	IGF2R	Cation-independent mannose-6-phosphate receptor	Cation-independent mannose-6-phosphate receptor OS=Homo sapiens OX=9606 GN=IGF2R PE=1 SV=3	0	32.72	6	12	29	12	1	2491	274.2	5.94				9	10	10	44685.6	31883.3	9093.42	270386	295686	157988	0.324597	0.0782859	-0.52267	1.86022	1.84395	1.57961	10|9|10	0|0|0	96.67	0	1	1
109	P05556	ITGB1	Integrin beta-1	Integrin beta-1 OS=Homo sapiens OX=9606 GN=ITGB1 PE=1 SV=2	0	22.734	14	10	29	10	1	798	88.4	5.39				8	10	11	4327.74			536680	559258	336840	-1.53452	-3	-3	2.51531	2.45126	2.26218	10|8|11	0|0|0	96.67	0	1	1
79	O75396	SEC22B	Vesicle-trafficking protein SEC22b	Vesicle-trafficking protein SEC22b OS=Homo sapiens OX=9606 GN=SEC22B PE=1 SV=4	0	29.247	30	6	29	6	1	215	24.6	6.92				8	12	9				341298	302908	321800	-3	-3	-3	2.08278	1.86695	2.221	12|8|9	0|0|0	96.67	0	1	1
58	Q13492	PICALM	Phosphatidylinositol-binding clathrin assembly protein	Phosphatidylinositol-binding clathrin assembly protein OS=Homo sapiens OX=9606 GN=PICALM PE=1 SV=2	0	40.391	27	12	28	12	1	652	70.7	7.9				10	8	10				209620	237905	221588	-3	-3	-3	1.61698	1.63676	1.88462	8|10|10	0|0|0	93.33	0	1	1
65	P78527	PRKDC	DNA-dependent protein kinase catalytic subunit	DNA-dependent protein kinase catalytic subunit OS=Homo sapiens OX=9606 GN=PRKDC PE=1 SV=3	0	35.198	4	13	27	13	1	4128	468.8	7.12				11	13	3	26824.8	21234.7	6903.41	262950	306817	521903	-0.0817903	-0.273359	-0.751414	1.83357	1.87917	2.65695	13|11|3	0|0|0	90	0	1	1
89	P08240	SRPRA	Signal recognition particle receptor subunit alpha	Signal recognition particle receptor subunit alpha OS=Homo sapiens OX=9606 GN=SRPRA PE=1 SV=2	0	27.682	18	10	27	10	1	638	69.8	8.95				9	12	6	114892	160539		660551	596066	169023	1.0766	1.47678	-3	2.71376	2.512	1.64049	12|9|6	0|0|0	90	0	1	1
61	Q96AC1	FERMT2	Fermitin family homolog 2	Fermitin family homolog 2 OS=Homo sapiens OX=9606 GN=FERMT2 PE=1 SV=1	0	37.404	21	11	27	11	1	680	77.8	6.7				6	8	13		3911.2	2354.78	307113	230522	277954	-3	-1.73704	-1.64433	1.98193	1.60672	2.08894	8|6|13	0|0|0	90	0	1	1
98	P62258	YWHAE	14-3-3 protein epsilon	14-3-3 protein epsilon OS=Homo sapiens OX=9606 GN=YWHAE PE=1 SV=1	0	25.611	45	10	26	8	1	255	29.2	4.74				10	9	7	74316.4	63421	7271.75	471878	423499	245211	0.729673	0.673269	-0.708261	2.39235	2.18629	1.97594	9|10|7	0|0|0	86.67	0	1	1
70	Q7Z3T8	ZFYVE16	Zinc finger FYVE domain-containing protein 16	Zinc finger FYVE domain-containing protein 16 OS=Homo sapiens OX=9606 GN=ZFYVE16 PE=1 SV=3	0	31.774	9	10	26	10	1	1539	168.8	4.82				4	5	17	10209.3	11190.3	45697.4	149718	132282	203865	-0.851063	-0.827575	0.817649	1.29539	1.07746	1.80946	5|4|17	0|0|0	86.67	0	1	1
82	P80723	BASP1	Brain acid soluble protein 1	Brain acid soluble protein 1 OS=Homo sapiens OX=9606 GN=BASP1 PE=1 SV=2	0	28.42	75	9	26	9	1	227	22.7	4.63				8	9	9				192249	222481	95445.9	-3	-3	-3	1.53432	1.57289	1.12527	9|8|9	0|0|0	86.67	0	1	1
108	P15170	GSPT1	Eukaryotic peptide chain release factor GTP-binding subunit ERF3A	Eukaryotic peptide chain release factor GTP-binding subunit ERF3A OS=Homo sapiens OX=9606 GN=GSPT1 PE=1 SV=1	0	23.098	21	8	26	8	1	499	55.7	5.62				8	8	10				269336	312360	254894	-3	-3	-3	1.8565	1.89623	2.01086	8|8|10	0|0|0	86.67	0	1	1
63	Q7Z2W4	ZC3HAV1	Zinc finger CCCH-type antiviral protein 1	Zinc finger CCCH-type antiviral protein 1 OS=Homo sapiens OX=9606 GN=ZC3HAV1 PE=1 SV=3	0	36.175	15	11	26	11	1	902	101.4	8.4				8	6	12				251284	278605	184570	-3	-3	-3	1.79021	1.78725	1.71982	6|8|12	0|0|0	86.67	0	1	1
100	Q9H2G2	SLK	STE20-like serine/threonine-protein kinase	STE20-like serine/threonine-protein kinase OS=Homo sapiens OX=9606 GN=SLK PE=1 SV=1	0	25.346	12	11	24	11	1	1235	142.6	5.15				9	9	6	3309.4	4412.27		216868	237874	125976	-1.74815	-1.63274	-3	1.64946	1.63664	1.37548	9|9|6	0|0|0	80	0	1	1
86	P04083	ANXA1	Annexin A1	Annexin A1 OS=Homo sapiens OX=9606 GN=ANXA1 PE=1 SV=2	0	27.89	30	9	23	9	1	346	38.7	7.02				9	6	8	7333.63	22348.4		560001	502364	417748	-1.11451	-0.229133	-3	2.55596	2.34903	2.45626	6|9|8	0|0|0	76.67	0	1	1
85	O60716	CTNND1	Catenin delta-1	Catenin delta-1 OS=Homo sapiens OX=9606 GN=CTNND1 PE=1 SV=1	0	28.153	20	12	23	12	1	968	108.1	6.23				5	6	12				156042	217224	186046	-3	-3	-3	1.33492	1.5501	1.727	6|5|12	0|0|0	76.67	0	1	1
96	O00203	AP3B1	AP-3 complex subunit beta-1	AP-3 complex subunit beta-1 OS=Homo sapiens OX=9606 GN=AP3B1 PE=1 SV=3	0	25.818	10	9	22	9	1	1094	121.2	6.04				9	10	3	51014.1	50098.9		265243	263277	162110	0.430071	0.469267	-3	1.84187	1.73333	1.60284	10|9|3	0|0|0	73.33	0	1	1
81	O43399	TPD52L2	Tumor protein D54	Tumor protein D54 OS=Homo sapiens OX=9606 GN=TPD52L2 PE=1 SV=2	0	28.748	65	10	22	10	1	206	22.2	5.36				4	4	14				379386	403561	319577	-3	-3	-3	2.18388	2.14034	2.21475	4|4|14	0|0|0	73.33	0	1	1
90	P33176	KIF5B	Kinesin-1 heavy chain	Kinesin-1 heavy chain OS=Homo sapiens OX=9606 GN=KIF5B PE=1 SV=1	0	27.442	11	10	21	10	1	963	109.6	6.51				8	10	3	4267.42		2858.52	127318	177676	51255.3	-1.54569	-3	-1.4834	1.14052	1.35859	0.564727	10|8|3	0|0|0	70	0	1	1
73	P50851	LRBA	Lipopolysaccharide-responsive and beige-like anchor protein	Lipopolysaccharide-responsive and beige-like anchor protein OS=Homo sapiens OX=9606 GN=LRBA PE=1 SV=4	0	31.289	6	11	21	3	1	2863	318.9	5.6				7	6	8			2068.73	112852	139477	114981	-3	-3	-1.75185	1.02527	1.12793	1.29314	6|7|8	0|0|0	70	0	1	1
102	H0YAC6	LRBA	Lipopolysaccharide-responsive and beige-like anchor protein (Fragment)	Lipopolysaccharide-responsive and beige-like anchor protein (Fragment) OS=Homo sapiens OX=9606 GN=LRBA PE=1 SV=1	0	24.448	9	9	13	1	1	1505	166.8	5.64				4	5	4				32829.4	35711.2	16661.9	-3	-3	-3	-0.154621	-0.170361	-0.448354	6|7|8	0|0|0	70	0	1	1
54	Q96A49	SYAP1	Synapse-associated protein 1	Synapse-associated protein 1 OS=Homo sapiens OX=9606 GN=SYAP1 PE=1 SV=1	0	41.13	34	11	21	11	1	352	39.9	4.53				4	4	13				194778	256772	331393	-3	-3	-3	1.54681	1.70949	2.24748	4|4|13	0|0|0	70	0	1	1
144	E7EVA0	MAP4	Microtubule-associated protein	Microtubule-associated protein OS=Homo sapiens OX=9606 GN=MAP4 PE=1 SV=1	0	16.67	4	7	20	7	1	2297	245.3	6.23				9	9	2	3976.99	2312.1		202683	184762	89384.2	-1.60182	-2.19184	-3	1.58482	1.39586	1.06611	9|9|2	0|0|0	66.67	0	1	1
93	J3KN01	AFDN	Afadin	Afadin OS=Homo sapiens OX=9606 GN=AFDN PE=1 SV=1	0	26.71	6	8	20	5	1	1831	207.5	6.37				5	7	8				127181	127348	117374	-3	-3	-3	1.1395	1.04124	1.31172	7|5|8	0|0|0	66.67	0	1	1
122	H0Y4Z8	RABL6	Chromosome 9 open reading frame 86, isoform CRA_b	Chromosome 9 open reading frame 86, isoform CRA_b OS=Homo sapiens OX=9606 GN=RABL6 PE=1 SV=2	0	19.195	12	8	20	8	1	730	79.6	5.22				3	5	12				206662	177104	143856	-3	-3	-3	1.6034	1.35552	1.49513	5|3|12	0|0|0	66.67	0	1	1
169	P49006	MARCKSL1	MARCKS-related protein	MARCKS-related protein OS=Homo sapiens OX=9606 GN=MARCKSL1 PE=1 SV=2	0	13.578	32	3	19	3	1	195	19.5	4.67				4	5	10	7427.82		2346.06	92275.4	276002	196990	-1.10435	-3	-1.64741	0.832916	1.77831	1.77853	5|4|10	0|0|0	63.33	0	1	1
95	Q07065	CKAP4	Cytoskeleton-associated protein 4	Cytoskeleton-associated protein 4 OS=Homo sapiens OX=9606 GN=CKAP4 PE=1 SV=2	0	26.364	19	9	19	9	1	602	66	5.92				10	7	2				133480	184809	36299.1	-3	-3	-3	1.18569	1.3961	0.253664	7|10|2	0|0|0	63.33	0	1	1
106	P49959	MRE11	Double-strand break repair protein MRE11	Double-strand break repair protein MRE11 OS=Homo sapiens OX=9606 GN=MRE11 PE=1 SV=3	0	23.516	12	8	19	8	1	708	80.5	5.9				6	8	5				186654	212595	91355.2	-3	-3	-3	1.5061	1.52958	1.08577	8|6|5	0|0|0	63.33	0	1	1
92	Q9P0K7	RAI14	Ankycorbin	Ankycorbin OS=Homo sapiens OX=9606 GN=RAI14 PE=1 SV=2	0	26.971	11	10	18	10	1	980	110	6.21				6	8	4			7327.84	171025	185325	132217	-3	-3	-0.701882	1.42253	1.39876	1.41907	8|6|4	0|0|0	60	0	1	1
112	Q01968	OCRL	Inositol polyphosphate 5-phosphatase OCRL-1	Inositol polyphosphate 5-phosphatase OCRL-1 OS=Homo sapiens OX=9606 GN=OCRL PE=1 SV=3	0	20.954	10	8	17	8	1	901	104.1	6.55				5	7	5	110361	182905	63332.1	245631	279032	149750	1.04456	1.58962	1.08858	1.76847	1.78871	1.53134	7|5|5	0|0|0	56.67	0	1	1
139	Q16513	PKN2	Serine/threonine-protein kinase N2	Serine/threonine-protein kinase N2 OS=Homo sapiens OX=9606 GN=PKN2 PE=1 SV=1	0	16.91	10	7	17	7	1	984	112	6.3				6	6	5	44857.8	58561.4	26714.6	91270	110193	123511	0.327659	0.604299	0.371982	0.822447	0.903358	1.35766	6|6|5	0|0|0	56.67	0	1	1
67	Q9Y490	TLN1	Talin-1	Talin-1 OS=Homo sapiens OX=9606 GN=TLN1 PE=1 SV=3	0	32.809	6	10	17	10	1	2541	269.6	6.07				7	7	3	19034	13498.1	5862.31	88874.6	143950	60531.4	-0.35501	-0.665351	-0.887126	0.797033	1.15801	0.714696	7|7|3	0|0|0	56.67	0	1	1
154	Q01995	TAGLN	Transgelin	Transgelin OS=Homo sapiens OX=9606 GN=TAGLN PE=1 SV=4	0	15.683	34	6	17	6	1	201	22.6	8.84				9	4	4	2948.71			221010	215941	111060	-1.84005	-3	-3	1.66754	1.54445	1.26186	4|9|4	0|0|0	56.67	0	1	1
163	Q9Y5M8	SRPRB	Signal recognition particle receptor subunit beta	Signal recognition particle receptor subunit beta OS=Homo sapiens OX=9606 GN=SRPRB PE=1 SV=3	0	14.292	24	5	17	5	1	271	29.7	9.04				6	6	5		5298.11		276649	256029	80724.4	-3	-1.47445	-3	1.88211	1.70672	0.974238	6|6|5	0|0|0	56.67	0	1	1
151	Q92900	UPF1	Regulator of nonsense transcripts 1	Regulator of nonsense transcripts 1 OS=Homo sapiens OX=9606 GN=UPF1 PE=1 SV=2	0	15.951	9	7	16	7	1	1129	124.3	6.61				4	9	3	31960.1	5965.26	9306.99	106843	89409.1	49571.1	0.0576977	-1.37184	-0.503398	0.972984	0.704188	0.534605	9|4|3	0|0|0	53.33	0	1	1
161	Q13425	SNTB2	Beta-2-syntrophin	Beta-2-syntrophin OS=Homo sapiens OX=9606 GN=SNTB2 PE=1 SV=1	0	14.357	11	5	16	5	1	540	57.9	8.82				7	6	3	10874.8	6786.72	31091.6	108826	135095	85283.4	-0.800778	-1.26022	0.497943	0.990561	1.09751	1.02377	6|7|3	0|0|0	53.33	0	1	1
105	P20020	ATP2B1	Plasma membrane calcium-transporting ATPase 1	Plasma membrane calcium-transporting ATPase 1 OS=Homo sapiens OX=9606 GN=ATP2B1 PE=1 SV=3	0	23.702	9	8	16	3	1	1258	138.7	6.04				4	7	5		20061.3	12337	76087.4	110421	95754.6	-3	-0.322537	-0.269424	0.64859	0.905328	1.12818	7|4|5	0|0|0	53.33	0	1	1
101	Q9BSJ8	ESYT1	Extended synaptotagmin-1	Extended synaptotagmin-1 OS=Homo sapiens OX=9606 GN=ESYT1 PE=1 SV=1	0	25.043	11	9	16	9	1	1104	122.8	5.83				4	7	5				134424	148392	130813	-3	-3	-3	1.19242	1.18697	1.40945	7|4|5	0|0|0	53.33	0	1	1
153	Q96N67	DOCK7	Dedicator of cytokinesis protein 7	Dedicator of cytokinesis protein 7 OS=Homo sapiens OX=9606 GN=DOCK7 PE=1 SV=4	0	15.848	3	6	16	6	1	2140	242.4	6.8				6	6	4				85410.1	88729	78741.4	-3	-3	-3	0.759037	0.696912	0.951813	6|6|4	0|0|0	53.33	0	1	1
118	J3KNL6	SEC16A	Protein transport protein Sec16A	Protein transport protein sec16 OS=Homo sapiens OX=9606 GN=SEC16A PE=1 SV=1	0	19.569	5	8	16	8	1	2357	251.7	5.8				4	7	5				160239	106280	90798	-3	-3	-3	1.36028	0.868907	1.08026	7|4|5	0|0|0	53.33	0	1	1
221	O95292	VAPB	Vesicle-associated membrane protein-associated protein B/C	Vesicle-associated membrane protein-associated protein B/C OS=Homo sapiens OX=9606 GN=VAPB PE=1 SV=3	0	10.501	25	5	15	5	1	243	27.2	7.3				4	8	3	2477.48	3277.21		140974	131009	52679.7	-1.97871	-1.89004	-3	1.23788	1.06825	0.589441	8|4|3	0|0|0	50	0	1	1
247	P62820	RAB1A	Ras-related protein Rab-1A	Ras-related protein Rab-1A OS=Homo sapiens OX=9606 GN=RAB1A PE=1 SV=3	0	9.466	22	4	14	2	1	205	22.7	6.21				4	5	5	41031.2	31214.9	28033.3	121187	202304	111598	0.256656	0.059955	0.411981	1.09336	1.48229	1.26622	5|4|5	0|0|0	46.67	0	1	1
170	P15880	RPS2	40S ribosomal protein S2	40S ribosomal protein S2 OS=Homo sapiens OX=9606 GN=RPS2 PE=1 SV=2	0	13.491	23	6	14	6	1	293	31.3	10.24				3	6	5	169763	132973	60494.5	289358	306167	162905	1.3875	1.31379	1.05052	1.92502	1.87714	1.60725	6|3|5	0|0|0	46.67	0	1	1
129	P23526	AHCY	Adenosylhomocysteinase	Adenosylhomocysteinase OS=Homo sapiens OX=9606 GN=AHCY PE=1 SV=4	0	18.354	12	4	14	4	1	432	47.7	6.34				6	5	3	123442	63752.7	222996	278826	300210	306312	1.13376	0.677782	2.13358	1.88959	1.85842	2.17653	5|6|3	0|0|0	46.67	0	1	1
120	A0A0G2JPP5	SCRIB	Protein scribble homolog	Protein scribble homolog OS=Homo sapiens OX=9606 GN=SCRIB PE=1 SV=1	0	19.32	7	10	14	10	1	1655	177.6	5.1				3	8	3		15327	12862.4	145695	175390	72780.3	-3	-0.55542	-0.234797	1.26936	1.34625	0.880839	8|3|3	0|0|0	46.67	0	1	1
149	P49790	NUP153	Nuclear pore complex protein Nup153	Nuclear pore complex protein Nup153 OS=Homo sapiens OX=9606 GN=NUP153 PE=1 SV=2	0	16.246	5	5	14	5	1	1475	153.8	8.73				5	6	3				115744	118026	49441.2	-3	-3	-3	1.04945	0.968798	0.532239	6|5|3	0|0|0	46.67	0	1	1
274	P14209	CD99	CD99 antigen	CD99 antigen OS=Homo sapiens OX=9606 GN=CD99 PE=1 SV=1	0	8.636	13	2	14	1	1	185	18.8	4.75				3	4	7				54267	93226.3	35483.3	-3	-3	-3	0.32564	0.744027	0.233172	4|3|7	0|0|0	46.67	0	1	1
168	O60749	SNX2	Sorting nexin-2	Sorting nexin-2 OS=Homo sapiens OX=9606 GN=SNX2 PE=1 SV=2	0	13.623	11	5	14	4	1	519	58.4	5.12				4	7	3				90984.1	91377.9	71823.7	-3	-3	-3	0.819448	0.724944	0.868911	7|4|3	0|0|0	46.67	0	1	1
119	P35611	ADD1	Alpha-adducin	Alpha-adducin OS=Homo sapiens OX=9606 GN=ADD1 PE=1 SV=2	0	19.415	14	8	14	8	1	737	80.9	5.83				5	6	3				139173	163805	134883	-3	-3	-3	1.2256	1.28114	1.43707	6|5|3	0|0|0	46.67	0	1	1
123	Q6WCQ1	MPRIP	Myosin phosphatase Rho-interacting protein	Myosin phosphatase Rho-interacting protein OS=Homo sapiens OX=9606 GN=MPRIP PE=1 SV=3	0	18.987	13	8	13	8	1	1025	116.5	6.21				2	3	8	26272.6	25584.5	71996.1	100696	105350	135584	-0.0983533	-0.112134	1.19503	0.916361	0.860532	1.44174	3|2|8	0|0|0	43.33	0	1	1
157	Q5SRN5	HLA-A	HLA class I histocompatibility antigen, A-3 alpha chain	HLA class I histocompatibility antigen, A-3 alpha chain OS=Homo sapiens OX=9606 GN=HLA-A PE=1 SV=2	0	14.954	21	5	13	3	1	371	41.3	6				2	4	7	84070.9	27090.4	142297	143110	173365	196390	0.827883	-0.0626533	1.76063	1.25226	1.33519	1.77578	4|2|7	0|0|0	43.33	0	1	1
200	P04843	RPN1	Dolichyl-diphosphooligosaccharide--protein glycosyltransferase subunit 1	Dolichyl-diphosphooligosaccharide--protein glycosyltransferase subunit 1 OS=Homo sapiens OX=9606 GN=RPN1 PE=1 SV=1	0	11.659	7	4	13	4	1	607	68.5	6.38				4	4	5	23337.8	22594.1	10311.2	130491	132667	52747.9	-0.192681	-0.21967	-0.418334	1.16405	1.08023	0.590607	4|4|5	0|0|0	43.33	0	1	1
271	Q9P035	HACD3	Very-long-chain (3R)-3-hydroxyacyl-CoA dehydratase 3	Very-long-chain (3R)-3-hydroxyacyl-CoA dehydratase 3 OS=Homo sapiens OX=9606 GN=HACD3 PE=1 SV=2	0	8.669	12	3	13	3	1	362	43.1	8.94				2	2	9	12425.5	11843.8		55880.4	62028.1	91163.5	-0.694621	-0.778471	-3	0.353636	0.355768	1.08388	2|2|9	0|0|0	43.33	0	1	1
155	A0A024R571	EHD1	EH domain-containing protein 1	EH domain-containing protein 1 OS=Homo sapiens OX=9606 GN=EHD1 PE=1 SV=1	0	15.256	16	6	13	6	1	548	61.9	6.71				4	7	2			9026.62	161691	163568	149941	-3	-3	-0.528791	1.36891	1.27976	1.53248	7|4|2	0|0|0	43.33	0	1	1
38	P49327	FASN	Fatty acid synthase	Fatty acid synthase OS=Homo sapiens OX=9606 GN=FASN PE=1 SV=3	0	52.073	9	17	41	17	1	2511	273.3	6.44			1	13	14	13	48508.3	19358.8	26870.8	313366	344429	285728	0.389963	-0.353375	0.376822	2.00119	1.98936	2.11381	14|13|13	0|0|1	40	0	0	1
171	P16070	CD44	CD44 antigen	CD44 antigen OS=Homo sapiens OX=9606 GN=CD44 PE=1 SV=3	0	13.417	6	4	12	4	1	742	81.5	5.33				5	3	4	7609.39	4839.36		241724	262353	108347	-1.08512	-1.55281	-3	1.75315	1.72998	1.23956	3|5|4	0|0|0	40	0	1	1
138	E7EPK1	SEPTIN7	Septin 7	Septin-7 OS=Homo sapiens OX=9606 GN=SEPT7 PE=1 SV=2	0	17.094	14	5	12	5	1	437	50.7	8.63				4	4	4				86036.3	149637	56085	-3	-3	-3	0.766018	1.19493	0.645912	4|4|4	0|0|0	40	0	1	1
177	Q9H223	EHD4	EH domain-containing protein 4	EH domain-containing protein 4 OS=Homo sapiens OX=9606 GN=EHD4 PE=1 SV=1	0	13.004	12	5	12	5	1	541	61.1	6.76				5	5	2				94462.1	112620	70767	-3	-3	-3	0.855296	0.924121	0.855548	5|5|2	0|0|0	40	0	1	1
211	P82094	TMF1	TATA element modulatory factor	TATA element modulatory factor OS=Homo sapiens OX=9606 GN=TMF1 PE=1 SV=2	0	11.096	4	4	11	4	1	1093	122.8	4.92				3	4	4		43399.8	11158.9	81284.4	77669.8	29792.9	-3	0.345077	-0.35274	0.711726	0.570058	0.0755858	4|3|4	0|0|0	36.67	0	1	1
229	Q95604	HLA-C	HLA class I histocompatibility antigen, Cw-17 alpha chain	HLA class I histocompatibility antigen, Cw-17 alpha chain OS=Homo sapiens OX=9606 GN=HLA-C PE=1 SV=1	0	10.117	16	4	11	2	1	372	41.2	6.8				3	3	5	9812.76	12340.7		25544.3	25017.5	11817.9	-0.882611	-0.74291	-3	-0.394383	-0.509494	-0.758049	3|3|5	0|0|0	36.67	0	1	1
182	Q15836	VAMP3	Vesicle-associated membrane protein 3	Vesicle-associated membrane protein 3 OS=Homo sapiens OX=9606 GN=VAMP3 PE=1 SV=3	0	12.726	40	3	11	3	1	100	11.3	8.79				3	6	2				181346	158324	91802.5	-3	-3	-3	1.47853	1.24871	1.09018	6|3|2	0|0|0	36.67	0	1	1
173	P55011	SLC12A2	Solute carrier family 12 member 2	Solute carrier family 12 member 2 OS=Homo sapiens OX=9606 GN=SLC12A2 PE=1 SV=1	0	13.23	6	5	10	5	1	1212	131.4	6.4				3	3	4	11944.2	11941.7	8695.2	121506	98061.2	77317.1	-0.726083	-0.771346	-0.559846	1.09587	0.792209	0.935356	3|3|4	0|0|0	33.33	0	1	1
146	Q9Y6M7	SLC4A7	Sodium bicarbonate cotransporter 3	Sodium bicarbonate cotransporter 3 OS=Homo sapiens OX=9606 GN=SLC4A7 PE=1 SV=2	0	16.662	5	5	10	5	1	1214	136	6.71				2	2	6		4743.65	1048.01	27764.4	58851.3	35329.8	-3	-1.57009	-2.31641	-0.314747	0.305668	0.229262	2|2|6	0|0|0	33.33	0	1	1
193	H3BMV3	JPT2	Jupiter microtubule-associated homolog 2 (Fragment)	Jupiter microtubule-associated homolog 2 (Fragment) OS=Homo sapiens OX=9606 GN=JPT2 PE=1 SV=1	0	11.974	30	4	10	4	1	190	20.7	8.13				3	5	2	5951.32			68053.6	79629	54413.6	-1.28083	-3	-3	0.541961	0.593797	0.618637	5|3|2	0|0|0	33.33	0	1	1
275	Q9H444	CHMP4B	Charged multivesicular body protein 4b	Charged multivesicular body protein 4b OS=Homo sapiens OX=9606 GN=CHMP4B PE=1 SV=1	0	8.527	16	3	10	3	1	224	24.9	4.82				5	3	2			1394.16	140536	163723	74216.5	-3	-3	-2.07947	1.23491	1.28066	0.898457	3|5|2	0|0|0	33.33	0	1	1
251	P35240	NF2	Merlin	Merlin OS=Homo sapiens OX=9606 GN=NF2 PE=1 SV=1	0	9.355	9	5	10	5	1	595	69.6	6.47				3	4	3	28691.6			156153	162428	101729	-0.0282149	-3	-3	1.3356	1.27309	1.18275	4|3|3	0|0|0	33.33	0	1	1
218	O60493	SNX3	Sorting nexin-3	Sorting nexin-3 OS=Homo sapiens OX=9606 GN=SNX3 PE=1 SV=3	0	10.58	27	4	10	4	1	162	18.8	8.66				2	3	5				73144.8	119939	321445	-3	-3	-3	0.610902	0.984119	2.22	3|2|5	0|0|0	33.33	0	1	1
175	O95721	SNAP29	Synaptosomal-associated protein 29	Synaptosomal-associated protein 29 OS=Homo sapiens OX=9606 GN=SNAP29 PE=1 SV=1	0	13.205	21	4	10	4	1	258	29	5.81				4	3	3				150904	149079	101143	-3	-3	-3	1.30293	1.19137	1.17753	3|4|3	0|0|0	33.33	0	1	1
233	P78310	CXADR	Coxsackievirus and adenovirus receptor	Coxsackievirus and adenovirus receptor OS=Homo sapiens OX=9606 GN=CXADR PE=1 SV=1	0	10.024	17	4	10	4	1	365	40	7.56				2	3	5				33572.5	38467.2	81506.6	-3	-3	-3	-0.133232	-0.0995202	0.982931	3|2|5	0|0|0	33.33	0	1	1
203	Q86UE4	MTDH	Protein LYRIC	Protein LYRIC OS=Homo sapiens OX=9606 GN=MTDH PE=1 SV=2	0	11.602	10	5	9	5	1	582	63.8	9.32				3	4	2	9674.43	10684.2	3733.29	112849	147530	64009.6	-0.893917	-0.867612	-1.26175	1.02524	1.18142	0.765067	4|3|2	0|0|0	30	0	1	1
162	A0A096LPC5	WASHC2C	WASH complex subunit 2C	WASH complex subunit 2C OS=Homo sapiens OX=9606 GN=WASHC2C PE=1 SV=1	0	14.352	6	5	9	5	1	1341	147.1	4.81				5	2	2				70748.9	79109.8	54775	-3	-3	-3	0.579077	0.587564	0.624605	2|5|2	0|0|0	30	0	1	1
183	O15126	SCAMP1	Secretory carrier-associated membrane protein 1	Secretory carrier-associated membrane protein 1 OS=Homo sapiens OX=9606 GN=SCAMP1 PE=1 SV=2	0	12.567	17	4	9	4	1	338	37.9	7.42				2	3	4				36750.2	86692.9	112553	-3	-3	-3	-0.0468142	0.67479	1.2739	3|2|4	0|0|0	30	0	1	1
285	Q01650	SLC7A5	Large neutral amino acids transporter small subunit 1	Large neutral amino acids transporter small subunit 1 OS=Homo sapiens OX=9606 GN=SLC7A5 PE=1 SV=2	0	8.116	6	2	9	2	1	507	55	7.72				2	2	5				52275.7	53868.4	31704.7	-3	-3	-3	0.289917	0.221365	0.13166	2|2|5	0|0|0	30	0	1	1
228	Q96KG9	SCYL1	N-terminal kinase-like protein	N-terminal kinase-like protein OS=Homo sapiens OX=9606 GN=SCYL1 PE=1 SV=1	0	10.151	5	3	8	3	1	808	89.6	6.3				2	4	2	6894.38	5878.88	22008.1	47171.4	55582	41624.1	-1.1637	-1.38446	0.211095	0.191739	0.251205	0.377077	4|2|2	0|0|0	26.67	0	1	1
376	Q9UHD8	SEPT9	Septin-9	Septin-9 OS=Homo sapiens OX=9606 GN=SEPT9 PE=1 SV=2	0	5.119	4	2	8	2	1	586	65.4	8.97				3	3	2	4850.87	5265.32		34071.1	32371	45962.2	-1.44364	-1.47982	-3	-0.119146	-0.263939	0.466458	3|3|2	0|0|0	26.67	0	1	1
388	Q03135	CAV1	Caveolin-1	Caveolin-1 OS=Homo sapiens OX=9606 GN=CAV1 PE=1 SV=4	0	4.946	10	2	8	2	1	178	20.5	6.02				2	2	4				127224	111613	40393.8	-3	-3	-3	1.13982	0.915558	0.350027	2|2|4	0|0|0	26.67	0	1	1
344	P11166	SLC2A1	Solute carrier family 2, facilitated glucose transporter member 1	Solute carrier family 2, facilitated glucose transporter member 1 OS=Homo sapiens OX=9606 GN=SLC2A1 PE=1 SV=2	0	6.232	5	2	8	2	1	492	54	8.72				4	2	2				62285.2	65293.2	26787.1	-3	-3	-3	0.457325	0.404652	-0.0202948	2|4|2	0|0|0	26.67	0	1	1
269	Q7KZI7	MARK2	Serine/threonine-protein kinase MARK2	Serine/threonine-protein kinase MARK2 OS=Homo sapiens OX=9606 GN=MARK2 PE=1 SV=2	0	8.723	6	3	8	3	1	788	87.9	9.72				2	2	4				23095.9	27588.1	24493	-3	-3	-3	-0.490664	-0.41629	-0.101015	2|2|4	0|0|0	26.67	0	1	1
186	P52907	CAPZA1	F-actin-capping protein subunit alpha-1	F-actin-capping protein subunit alpha-1 OS=Homo sapiens OX=9606 GN=CAPZA1 PE=1 SV=3	0	12.465	21	4	7	3	1	286	32.9	5.69				2	3	2	6349.11			64296.6	85078.7	70402	-1.22931	-3	-3	0.487696	0.65688	0.850886	3|2|2	0|0|0	23.33	0	1	1
252	O75976	CPD	Carboxypeptidase D	Carboxypeptidase D OS=Homo sapiens OX=9606 GN=CPD PE=1 SV=2	0	9.269	7	6	7	6	1	1380	152.8	6.05				2	3	2				83289.7	80770.7	45060.9	-3	-3	-3	0.735014	0.607364	0.448604	3|2|2	0|0|0	23.33	0	1	1
319	H0YC42	H0YC42		Uncharacterized protein OS=Homo sapiens OX=9606 PE=4 SV=2	0	6.837	9	2	7	2	1	278	31.2	6.19				2	3	2				35021.6	38750.8	29175.5	-3	-3	-3	-0.0928531	-0.0925196	0.0567066	3|2|2	0|0|0	23.33	0	1	1
404	Q9BXI6	TBC1D10A	TBC1 domain family member 10A	TBC1 domain family member 10A OS=Homo sapiens OX=9606 GN=TBC1D10A PE=1 SV=1	0	4.644	5	2	7	2	1	508	57.1	8.44				2	3	2				46312.6	58455.4	25994.8	-3	-3	-3	0.174181	0.299236	-0.0473635	3|2|2	0|0|0	23.33	0	1	1
165	P31946	YWHAB	14-3-3 protein beta/alpha	14-3-3 protein beta/alpha OS=Homo sapiens OX=9606 GN=YWHAB PE=1 SV=3	0	13.805	24	6	24	2	1	246	28.1	4.83			1	8	7	8	14094.7	8478.5	3023.38	27243.8	49455.5	17513.7	-0.59425	-1.06767	-1.43685	-0.332833	0.139918	-0.403401	7|8|8	0|0|1	23	0	0	1
401	Q6R327	RICTOR	Rapamycin-insensitive companion of mTOR	Rapamycin-insensitive companion of mTOR OS=Homo sapiens OX=9606 GN=RICTOR PE=1 SV=1	0	4.742	1	2	6	2	1	1708	192.1	7.47				2	2	2				11051	7429.29	15654.1	-3	-3	-3	-1.19504	-1.66648	-0.504605	2|2|2	0|0|0	20	0	1	1
111	P60842	EIF4A1	Eukaryotic initiation factor 4A-I	Eukaryotic initiation factor 4A-I OS=Homo sapiens OX=9606 GN=EIF4A1 PE=1 SV=1	0	21.111	21	8	19	8	1	406	46.1	5.48		1		8	6	4	307613	218036	127477	390577	511215	211109	1.86087	1.74163	1.66933	2.21166	2.36567	1.84094	6|8|4	1|0|0	18	0	0	1
215	Q04917	YWHAH	14-3-3 protein eta	14-3-3 protein eta OS=Homo sapiens OX=9606 GN=YWHAH PE=1 SV=4	0	10.986	16	4	18	1	1	246	28.2	4.84			1	6	5	6				34961.5	29500.7	17103.4	-3	-3	-3	-0.0944925	-0.352417	-0.424776	5|6|6	0|0|1	17	0	0	1
195	Q05682	CALD1	Caldesmon	Caldesmon OS=Homo sapiens OX=9606 GN=CALD1 PE=1 SV=3	0	11.876	8	5	14	5	1	793	93.2	5.66		1		2	5	6	12008.3	14102	3910.8	89322.6	87108.2	49509.7	-0.721821	-0.627487	-1.22319	0.801838	0.679344	0.533487	5|2|6	1|0|0	13	0	0	1
143	P12236	SLC25A6	ADP/ATP translocase 3	ADP/ATP translocase 3 OS=Homo sapiens OX=9606 GN=SLC25A6 PE=1 SV=4	0	16.688	24	7	23	2	1	298	32.8	9.74			2	3	6	12	28531.7	38831.3	49098.1	104519	143892	119786	-0.0326639	0.248846	0.877238	0.951972	1.15762	1.33006	6|3|12	0|0|2	10.5	0	0	1
8	P35579	MYH9	Myosin-9	Myosin-9 OS=Homo sapiens OX=9606 GN=MYH9 PE=1 SV=4	0	148.585	25	43	140	43	1	1960	226.4	5.6	1	6	7	42	48	36	103849	362113	149682	1.69197e+06	1.73543e+06	912457	0.996129	2.18052	1.80263	3.61254	3.53035	3.16062	48|42|36	6|1|7	9	0	0	1
50	P37802	TAGLN2	Transgelin-2	Transgelin-2 OS=Homo sapiens OX=9606 GN=TAGLN2 PE=1 SV=3	0	43.816	71	12	60	12	1	199	22.4	8.25	1		5	11	13	30	96196.9	67395.4	52412.5	1.14244e+06	1.11367e+06	889925	0.935178	0.725855	0.93147	3.23726	3.10764	3.13808	13|11|30	0|1|5	9	0	0	1
234	P53985	SLC16A1	Monocarboxylate transporter 1	Monocarboxylate transporter 1 OS=Homo sapiens OX=9606 GN=SLC16A1 PE=1 SV=3	0	9.972	7	3	9	3	1	500	53.9	8.66			1	4	2	2	7231.31	5039.42	5838.79	119318	135855	60512.8	-1.1257	-1.51776	-0.890464	1.07851	1.10286	0.71442	2|4|2	0|0|1	8	0	0	1
57	P08670	VIM	Vimentin	Vimentin OS=Homo sapiens OX=9606 GN=VIM PE=1 SV=4	0	40.74	32	17	53	14	1	466	53.6	5.12	3		3	18	19	10	76009.3	69142.6	21414.3	558694	746494	187774	0.74761	0.747999	0.188387	2.55373	2.72644	1.73533	19|18|10	0|3|3	7.83	0	0	1
107	P61204	ARF3	ADP-ribosylation factor 3	ADP-ribosylation factor 3 OS=Homo sapiens OX=9606 GN=ARF3 PE=1 SV=2	0	23.302	47	6	25	2	1	181	20.6	7.43	1	2		5	7	10	103317	89922.5	35611	389108	410327	235309	0.992039	0.975343	0.610613	2.20806	2.15618	1.93878	7|5|10	2|1|0	7.33	0	0	1
28	A0A0G2JIW1	HSPA1B	Heat shock 70 kDa protein 1B	Heat shock 70 kDa protein 1B OS=Homo sapiens OX=9606 GN=HSPA1B PE=1 SV=1	0	69.858	40	18	94	15	1	642	70.1	5.66	6	3	3	26	30	26	144479	96191.7	89422.2	804848	920657	519805	1.25908	1.03365	1.37497	2.90256	2.92627	2.65332	30|26|26	3|6|3	6.83	0	0	1
97	P27348	YWHAQ	14-3-3 protein theta	14-3-3 protein theta OS=Homo sapiens OX=9606 GN=YWHAQ PE=1 SV=1	0	25.815	34	8	38	5	1	245	27.7	4.78	1	1	3	12	9	12	66117.9	47752.9	27110	402500	427415	116101	0.636588	0.427775	0.384179	2.24039	2.19506	1.30188	9|12|12	1|1|3	6.6	0	0	1
18	P11142	HSPA8	Heat shock cognate 71 kDa protein	Heat shock cognate 71 kDa protein OS=Homo sapiens OX=9606 GN=HSPA8 PE=1 SV=1	0	89.04	44	24	129	16	1	646	70.9	5.52	6	3	8	34	39	39	465288	269153	303708	2.21204e+06	2.27028e+06	1.2128e+06	2.1904	1.92385	2.39003	3.86866	3.78634	3.41715	39|34|39	3|6|8	6.59	0	0	1
216	Q14697	GANAB	Neutral alpha-glucosidase AB	Neutral alpha-glucosidase AB OS=Homo sapiens OX=9606 GN=GANAB PE=1 SV=3	0	10.632	7	5	14	5	1	944	106.8	6.14	1		1	3	6	3	39068.7	32190.6	23643.7	109213	116996	61888.3	0.217626	0.0865845	0.270605	0.993953	0.960447	0.734683	6|3|3	0|1|1	6	0	0	1
145	P18085	ARF4	ADP-ribosylation factor 4	ADP-ribosylation factor 4 OS=Homo sapiens OX=9606 GN=ARF4 PE=1 SV=3	0	16.665	34	4	20	1	1	180	20.5	7.14	1	2		3	4	10	13520.5	12190.3		59092.5	51488.8	18680.4	-0.627367	-0.753523	-3	0.407044	0.178312	-0.345261	4|3|10	2|1|0	5.67	0	0	1
191	E7EX29	YWHAZ	14-3-3 protein zeta/delta (Fragment)	14-3-3 protein zeta/delta (Fragment) OS=Homo sapiens OX=9606 GN=YWHAZ PE=1 SV=1	0	12.05	18	4	19	2	1	246	28	4.92	1	2		6	4	6	17145	11925	7818.17	82232	85530.7	27516.7	-0.43824	-0.772556	-0.648111	0.722802	0.661928	0.00393329	4|6|6	2|1|0	5.33	0	0	1
103	P25705	ATP5F1A	ATP synthase subunit alpha, mitochondrial	ATP synthase subunit alpha, mitochondrial OS=Homo sapiens OX=9606 GN=ATP5F1A PE=1 SV=1	0	24.261	19	8	25	8	1	553	59.7	9.13		2	2	5	6	10	142074	115520	118669	159972	226828	237785	1.24571	1.19206	1.60989	1.35869	1.59133	1.94822	6|5|10	2|0|2	5.25	0	0	1
199	P36578	RPL4	60S ribosomal protein L4	60S ribosomal protein L4 OS=Homo sapiens OX=9606 GN=RPL4 PE=1 SV=5	0	11.737	13	5	18	5	1	427	47.7	11.06	1	1	1	6	6	3	173737	127151	330068	275990	282209	627822	1.40592	1.27506	2.45913	1.87983	1.7995	2.82354	6|6|3	1|1|1	5	0	0	1
34	P08238	HSP90AB1	Heat shock protein HSP 90-beta	Heat shock protein HSP 90-beta OS=Homo sapiens OX=9606 GN=HSP90AB1 PE=1 SV=4	0	59.16	33	18	81	10	1	724	83.2	5.03	3	2	9	23	20	24	366108	207996	284598	1.06985e+06	1.28137e+06	861638	1.99949	1.70084	2.33608	3.17454	3.2413	3.10895	20|23|24	2|3|9	4.79	0	0	1
150	J3KQE5	RAN	GTP-binding nuclear protein Ran (Fragment)	GTP-binding nuclear protein Ran (Fragment) OS=Homo sapiens OX=9606 GN=RAN PE=1 SV=1	0	16.214	25	5	23	5	1	234	26.8	9.58	1	1	2	6	7	6	191506	171254	102971	298573	390459	222096	1.48347	1.53268	1.49209	1.95498	2.10889	1.88668	7|6|6	1|1|2	4.75	0	0	1
117	P61247	RPS3A	40S ribosomal protein S3a	40S ribosomal protein S3a OS=Homo sapiens OX=9606 GN=RPS3A PE=1 SV=2	0	19.606	24	7	28	7	1	264	29.9	9.73	2	1	2	10	8	5	190922	166760	42801.8	474879	574738	85247.5	1.48103	1.50968	0.763305	2.39841	2.47728	1.02339	8|10|5	1|2|2	4.6	0	0	1
224	P12004	PCNA	Proliferating cell nuclear antigen	Proliferating cell nuclear antigen OS=Homo sapiens OX=9606 GN=PCNA PE=1 SV=1	0	10.341	15	3	11	3	1	261	28.8	4.69		1	1	2	4	3	51641.7	49464.9	45848.9	92765.5	123822	96819.3	0.439807	0.458248	0.820396	0.837977	1.01448	1.13815	4|2|3	1|0|1	4.5	0	0	1
59	P07900	HSP90AA1	Heat shock protein HSP 90-alpha	Heat shock protein HSP 90-alpha OS=Homo sapiens OX=9606 GN=HSP90AA1 PE=1 SV=5	0	38.641	22	14	60	7	1	732	84.6	5.02	2	2	7	15	16	18	27709.8	18488.9	29253.7	130572	143287	102888	-0.05594	-0.393154	0.44736	1.16464	1.15361	1.19296	16|15|18	2|2|7	4.45	0	0	1
213	P16402	HIST1H1D	Histone H1.3	Histone H1.3 OS=Homo sapiens OX=9606 GN=HIST1H1D PE=1 SV=2	0	11.06	15	5	16	5	1	221	22.3	11.02	1	2		5	6	2	374625	360631	71819	737989	936667	136484	2.01781	2.17698	1.19298	2.81969	2.9427	1.44771	6|5|2	2|1|0	4.33	0	0	1
321	A0A0A6YYL6	RPL17-C18orf32	Protein RPL17-C18orf32	Protein RPL17-C18orf32 OS=Homo sapiens OX=9606 GN=RPL17-C18orf32 PE=3 SV=1	0	6.806	14	3	10	3	1	228	26.4	10.1	1	1		3	3	2	99614.3	77957.6	13418.2	185695	211546	28748.4	0.962976	0.851813	-0.199682	1.50117	1.52486	0.0434114	3|3|2	1|1|0	4	0	0	1
83	A0A0D9SF53	DDX3X	ATP-dependent RNA helicase DDX3X	ATP-dependent RNA helicase DDX3X OS=Homo sapiens OX=9606 GN=DDX3X PE=1 SV=1	0	28.324	15	10	25	10	1	733	81.4	8.07	1	1	3	7	9	4	78716.9	57512.4	54595.7	178036	183532	93274.3	0.775483	0.58866	0.96535	1.46092	1.3895	1.10452	9|7|4	1|1|3	4	0	0	1
135	Q15366	PCBP2	Poly(rC)-binding protein 2	Poly(rC)-binding protein 2 OS=Homo sapiens OX=9606 GN=PCBP2 PE=1 SV=1	0	17.499	19	5	29	3	1	365	38.6	6.79	2	2	2	7	9	7	87953.9	52358.1	30557.3	198885	199230	124302	0.863839	0.507428	0.483553	1.56674	1.4677	1.36342	9|7|7	2|2|2	3.83	0	0	1
3	P21333	FLNA	Filamin-A	Filamin-A OS=Homo sapiens OX=9606 GN=FLNA PE=1 SV=4	0	302.758	42	81	409	75	1	2647	280.6	6.06	30	36	21	95	109	118	2.38911e+06	2.22328e+06	739978	6.98535e+06	7.89181e+06	3.90182e+06	3.4932	3.75061	3.12935	4.96747	4.97361	4.47064	109|95|118	36|30|21	3.7	0	0	1
239	P10599	TXN	Thioredoxin	Thioredoxin OS=Homo sapiens OX=9606 GN=TXN PE=1 SV=3	0	9.736	31	3	14	3	1	105	11.7	4.92	1	1	1	3	4	4	60106.9	59577.7	33664.3	399373	282863	229149	0.560687	0.619184	0.563944	2.23294	1.8017	1.91487	4|3|4	1|1|1	3.67	0	0	1
136	Q15365	PCBP1	Poly(rC)-binding protein 1	Poly(rC)-binding protein 1 OS=Homo sapiens OX=9606 GN=PCBP1 PE=1 SV=2	0	17.481	19	5	23	3	1	356	37.5	7.09	2	2	1	6	7	5	29131	8281.2	4721.7	66961.7	69540.7	52193.2	-0.016112	-1.08804	-1.06676	0.526506	0.464709	0.581077	7|6|5	2|2|1	3.6	0	0	1
75	P07195	LDHB	L-lactate dehydrogenase B chain	L-lactate dehydrogenase B chain OS=Homo sapiens OX=9606 GN=LDHB PE=1 SV=2	0	31.076	32	9	39	8	1	334	36.6	6.05	4	2	3	10	10	10	319611	254927	129617	774199	929531	398204	1.89134	1.87687	1.68315	2.86546	2.93541	2.41306	10|10|10	2|4|3	3.33	0	0	1
187	P62753	RPS6	40S ribosomal protein S6	40S ribosomal protein S6 OS=Homo sapiens OX=9606 GN=RPS6 PE=1 SV=1	0	12.31	18	4	17	4	1	249	28.7	10.84	1	2	1	5	5	3	116262	95930.9	34750.6	259014	340535	94496.8	1.08604	1.0313	0.590308	1.81916	1.97852	1.11626	5|5|3	2|1|1	3.25	0	0	1
184	P46777	RPL5	60S ribosomal protein L5	60S ribosomal protein L5 OS=Homo sapiens OX=9606 GN=RPL5 PE=1 SV=3	0	12.556	13	3	12	3	1	297	34.3	9.72		2	1	3	4	2	132452	101459	28504.5	183659	279615	56384.9	1.18986	1.07978	0.425822	1.49064	1.7907	0.650721	4|3|2	2|0|1	3	0	0	1
306	P50914	RPL14	60S ribosomal protein L14	60S ribosomal protein L14 OS=Homo sapiens OX=9606 GN=RPL14 PE=1 SV=4	0	7.406	11	2	11	2	1	215	23.4	10.93	1	1	1	2	4	2	55931.4	44458	28644.6	121058	149000	74026.6	0.503352	0.365919	0.429891	1.09234	1.19087	0.896147	4|2|2	1|1|1	2.67	0	0	1
426	Q00325	SLC25A3	Phosphate carrier protein, mitochondrial	Phosphate carrier protein, mitochondrial OS=Homo sapiens OX=9606 GN=SLC25A3 PE=1 SV=2	0	4.169	3	1	9	1	1	362	40.1	9.38	1	1	1	2	2	2	52891	36886.5	34352.4	145870	232709	75762.8	0.458843	0.204394	0.580742	1.27051	1.61572	0.917048	2|2|2	1|1|1	2	0	0	1
147	P05141	SLC25A5	ADP/ATP translocase 2	ADP/ATP translocase 2 OS=Homo sapiens OX=9606 GN=SLC25A5 PE=1 SV=7	0	16.357	24	7	29	2	1	298	32.8	9.69		1	6	4	6	12	182396	131945	180769	387156	476523	577893	1.44465	1.30708	1.95929	2.20325	2.2987	2.74883	6|4|12	1|0|6	3.14	0.01	0	1
130	P51572	BCAP31	B-cell receptor-associated protein 31	B-cell receptor-associated protein 31 OS=Homo sapiens OX=9606 GN=BCAP31 PE=1 SV=3	0	17.95	26	7	19	7	1	246	28	8.44				8	10	1	3262.26	5011.79	991.738	220408	228113	47570	-1.75958	-1.52252	-2.36222	1.66493	1.59671	0.497456	10|8|1	0|0|0	63.33	0.02	1	1
99	P46939	UTRN	Utrophin	Utrophin OS=Homo sapiens OX=9606 GN=UTRN PE=1 SV=2	0	25.556	3	10	19	10	1	3433	394.2	5.33				8	10	1				72925.1	120637	60392.7	-3	-3	-3	0.608027	0.98965	0.712628	10|8|1	0|0|0	63.33	0.02	1	1
116	A0A2R8Y7R9	PPFIA1	Liprin-alpha-1 (Fragment)	Liprin-alpha-1 (Fragment) OS=Homo sapiens OX=9606 GN=PPFIA1 PE=1 SV=1	0	19.993	7	6	14	6	1	1224	138.5	6.34				5	8	1				87220.3	79991.2	51735.9	-3	-3	-3	0.779078	0.598122	0.573142	8|5|1	0|0|0	46.67	0.02	1	1
125	Q6P1N0	CC2D1A	Coiled-coil and C2 domain-containing protein 1A	Coiled-coil and C2 domain-containing protein 1A OS=Homo sapiens OX=9606 GN=CC2D1A PE=1 SV=1	0	18.852	9	7	12	7	1	951	104	8.09				6	1	5				58018.4	87959.8	57824.1	-3	-3	-3	0.389515	0.688614	0.673444	1|6|5	0|0|0	40	0.02	1	1
194	Q9UBC2	EPS15L1	Epidermal growth factor receptor substrate 15-like 1	Epidermal growth factor receptor substrate 15-like 1 OS=Homo sapiens OX=9606 GN=EPS15L1 PE=1 SV=1	0	11.934	9	6	12	6	1	864	94.2	5.11				4	7	1				48929.7	69035.5	44454.8	-3	-3	-3	0.226708	0.457761	0.436393	7|4|1	0|0|0	40	0.03	1	1
280	P38646	HSPA9	Stress-70 protein, mitochondrial	Stress-70 protein, mitochondrial OS=Homo sapiens OX=9606 GN=HSPA9 PE=1 SV=2	0	8.264	7	4	11	4	1	679	73.6	6.16				4	6	1	13850		7604.01	75253.5	93941.7	49285.6	-0.608198	-3	-0.67117	0.638061	0.751311	0.529397	6|4|1	0|0|0	36.67	0.03	1	1
110	Q08378	GOLGA3	Golgin subfamily A member 3	Golgin subfamily A member 3 OS=Homo sapiens OX=9606 GN=GOLGA3 PE=1 SV=2	0	21.584	5	6	11	6	1	1498	167.3	5.44				6	4	1				85716	81970.7	52787.6	-3	-3	-3	0.762453	0.621417	0.591285	4|6|1	0|0|0	36.67	0.03	1	1
196	Q12959	DLG1	Disks large homolog 1	Disks large homolog 1 OS=Homo sapiens OX=9606 GN=DLG1 PE=1 SV=2	0	11.845	5	4	9	4	1	904	100.4	5.76				4	4	1				44682.8	95453.9	43714.1	-3	-3	-3	0.139948	0.766529	0.421245	4|4|1	0|0|0	30	0.03	1	1
248	Q9Y4J8	DTNA	Dystrobrevin alpha	Dystrobrevin alpha OS=Homo sapiens OX=9606 GN=DTNA PE=1 SV=2	0	9.44	6	4	9	4	1	743	83.8	6.89				4	4	1				36206	42543.5	7290.69	-3	-3	-3	-0.0610713	-0.00354177	-1.19352	4|4|1	0|0|0	30	0.03	1	1
204	A5YKK6	CNOT1	CCR4-NOT transcription complex subunit 1	CCR4-NOT transcription complex subunit 1 OS=Homo sapiens OX=9606 GN=CNOT1 PE=1 SV=2	0	11.602	2	4	9	4	1	2376	266.8	7.11				3	5	1	75567.1	63367.8	62211.3	93934.4	123645	100650	0.742963	0.672543	1.07376	0.849942	1.01312	1.17313	5|3|1	0|0|0	30	0.04	1	1
263	Q07960	ARHGAP1	Rho GTPase-activating protein 1	Rho GTPase-activating protein 1 OS=Homo sapiens OX=9606 GN=ARHGAP1 PE=1 SV=1	0	8.914	13	4	9	4	1	439	50.4	6.29				3	1	5	12922.2	14709.2		55183.3	53551.6	76814.7	-0.66341	-0.591013	-3	0.34164	0.215744	0.929479	1|3|5	0|0|0	30	0.04	1	1
192	Q14974	KPNB1	Importin subunit beta-1	Importin subunit beta-1 OS=Homo sapiens OX=9606 GN=KPNB1 PE=1 SV=2	0	12.015	5	3	9	3	1	876	97.1	4.78				1	3	5	4671.95		3139.13	27414.7	35407.5	45285.4	-1.47357	-3	-1.40566	-0.326859	-0.178499	0.453083	3|1|5	0|0|0	30	0.04	1	1
205	H7BXI1	ESYT2	Extended synaptotagmin-2	Extended synaptotagmin-2 (Fragment) OS=Homo sapiens OX=9606 GN=ESYT2 PE=1 SV=1	0	11.536	5	4	8	4	1	884	97.9	8.57				3	4	1	7550.95	34742.5	690.604	80371.7	101392	14647.8	-1.09126	0.152585	-2.66266	0.700936	0.824043	-0.564509	4|3|1	0|0|0	26.67	0.05	1	1
244	Q9UNF1	MAGED2	Melanoma-associated antigen D2	Melanoma-associated antigen D2 OS=Homo sapiens OX=9606 GN=MAGED2 PE=1 SV=2	0	9.499	8	3	8	3	1	606	64.9	9.32				4	3	1				26898.8	19455.1	10146.6	-3	-3	-3	-0.34501	-0.749123	-0.895519	3|4|1	0|0|0	26.67	0.05	1	1
121	P46060	RANGAP1	Ran GTPase-activating protein 1	Ran GTPase-activating protein 1 OS=Homo sapiens OX=9606 GN=RANGAP1 PE=1 SV=1	0	19.269	16	6	7	6	1	587	63.5	4.68				3	3	1	5307.39	5949.96		144783	129247	44173.9	-1.37202	-1.37406	-3	1.26336	1.05534	0.430679	3|3|1	0|0|0	23.33	0.06	1	1
341	Q9UEY8	ADD3	Gamma-adducin	Gamma-adducin OS=Homo sapiens OX=9606 GN=ADD3 PE=1 SV=1	0	6.316	5	3	7	3	1	706	79.1	6.32				3	1	3		19486.7		87927.6	90650.7	64156.2	-3	-0.347677	-3	0.786796	0.717329	0.76713	1|3|3	0|0|0	23.33	0.06	1	1
230	Q8N6T3	ARFGAP1	ADP-ribosylation factor GTPase-activating protein 1	ADP-ribosylation factor GTPase-activating protein 1 OS=Homo sapiens OX=9606 GN=ARFGAP1 PE=1 SV=2	0	10.113	7	2	7	2	1	406	44.6	5.66				3	1	3				22160.1	10704.1	26015.6	-3	-3	-3	-0.530191	-1.31848	-0.0466413	1|3|3	0|0|0	23.33	0.06	1	1
258	J3KN66	TOR1AIP1	Torsin-1A-interacting protein 1	Torsin-1A-interacting protein 1 OS=Homo sapiens OX=9606 GN=TOR1AIP1 PE=1 SV=1	0	9.039	6	3	7	3	1	599	67.8	7.9				3	3	1				9775.62	43263.6	19524.7	-3	-3	-3	-1.31223	0.0124528	-0.305406	3|3|1	0|0|0	23.33	0.06	1	1
238	P11171	EPB41	Protein 4.1	Protein 4.1 OS=Homo sapiens OX=9606 GN=EPB41 PE=1 SV=4	0	9.776	8	4	7	4	1	864	97	5.58				1	3	3				52696.3	47509.9	43333.7	-3	-3	-3	0.297574	0.101671	0.413366	3|1|3	0|0|0	23.33	0.06	1	1
71	Q07021	C1QBP	Complement component 1 Q subcomponent-binding protein, mitochondrial	Complement component 1 Q subcomponent-binding protein, mitochondrial OS=Homo sapiens OX=9606 GN=C1QBP PE=1 SV=1	0	31.698	32	6	21	6	1	282	31.3	4.84				1	2	18				23879.6	37604.2	778060	-3	-3	-3	-0.458777	-0.121143	3.01696	2|1|18	0|0|0	70	0.07	1	1
311	D3DQV9	EIF4G2	Eukaryotic translation initiation factor 4 gamma 2 (Fragment)	Eukaryotic translation initiation factor 4 gamma 2 (Fragment) OS=Homo sapiens OX=9606 GN=EIF4G2 PE=1 SV=1	0	7.173	6	5	8	5	1	907	102.3	7.14				5	2	1	13488.6			98116.2	78718.9	33311.6	-0.629249	-3	-3	0.891563	0.582844	0.176232	2|5|1	0|0|0	26.67	0.07	1	1
348	Q9Y6Y8	SEC23IP	SEC23-interacting protein	SEC23-interacting protein OS=Homo sapiens OX=9606 GN=SEC23IP PE=1 SV=1	0	6.056	4	3	8	3	1	1000	111	5.54				2	5	1				66782.5	56923.6	16592.2	-3	-3	-3	0.523946	0.273933	-0.45213	5|2|1	0|0|0	26.67	0.07	1	1
227	Q9UGI8	TES	Testin	Testin OS=Homo sapiens OX=9606 GN=TES PE=1 SV=1	0	10.191	15	5	8	5	1	421	48	7.68				2	5	1				61193.1	57107.1	27403.5	-3	-3	-3	0.440422	0.277	0.000215995	5|2|1	0|0|0	26.67	0.07	1	1
188	A0A0G2JMZ8	OCLN	Occludin	Occludin OS=Homo sapiens OX=9606 GN=OCLN PE=1 SV=1	0	12.262	8	3	8	3	1	522	59.1	5.95				2	1	5				43014.3	43675	45756.2	-3	-3	-3	0.103582	0.0214728	0.462408	1|2|5	0|0|0	26.67	0.07	1	1
134	H3BND4	PDXDC1	Pyridoxal-dependent decarboxylase domain-containing protein 1	Pyridoxal-dependent decarboxylase domain-containing protein 1 OS=Homo sapiens OX=9606 GN=PDXDC1 PE=1 SV=1	0	17.562	11	6	8	6	1	806	88.7	5.48				1	2	5				50674	41776	69383.2	-3	-3	-3	0.260181	-0.020889	0.837745	2|1|5	0|0|0	26.67	0.07	1	1
326	U3KQK0	HIST1H2BN	Histone H2B	Histone H2B OS=Homo sapiens OX=9606 GN=HIST1H2BN PE=1 SV=1	0	6.747	20	3	7	3	1	166	18.8	10.54				4	2	1	155546	79745.9	9407.33	560997	128011	97944.7	1.31785	0.871435	-0.494496	2.55766	1.04618	1.14857	2|4|1	0|0|0	23.33	0.08	1	1
256	A0A024QZP7	CDK1	Cell division cycle 2, G1 to S and G2 to M, isoform CRA_a	Cell division cycle 2, G1 to S and G2 to M, isoform CRA_a OS=Homo sapiens OX=9606 GN=CDK1 PE=1 SV=1	0	9.158	12	3	7	3	1	297	34.1	8.4				1	4	2	16622.5	7031.73	7678.14	62442.1	63052.4	28065.5	-0.462888	-1.22954	-0.663115	0.45973	0.371375	0.021736	4|1|2	0|0|0	23.33	0.08	1	1
160	Q9UMZ2	SYNRG	Synergin gamma	Synergin gamma OS=Homo sapiens OX=9606 GN=SYNRG PE=1 SV=2	0	14.82	7	6	7	6	1	1314	140.6	5.03				1	2	4				32076.2	32025.8	52086.9	-3	-3	-3	-0.1768	-0.274155	0.579238	2|1|4	0|0|0	23.33	0.08	1	1
241	Q13177	PAK2	Serine/threonine-protein kinase PAK 2	Serine/threonine-protein kinase PAK 2 OS=Homo sapiens OX=9606 GN=PAK2 PE=1 SV=3	0	9.601	14	5	7	5	1	524	58	5.96				4	2	1				126282	97386.1	47778.4	-3	-3	-3	1.13272	0.785625	0.501398	2|4|1	0|0|0	23.33	0.08	1	1
249	Q9Y5K6	CD2AP	CD2-associated protein	CD2-associated protein OS=Homo sapiens OX=9606 GN=CD2AP PE=1 SV=1	0	9.413	8	4	7	4	1	639	71.4	6.4				4	1	2				50468.4	61206.3	86056.2	-3	-3	-3	0.256295	0.343058	1.0319	1|4|2	0|0|0	23.33	0.08	1	1
322	Q9Y2U8	LEMD3	Inner nuclear membrane protein Man1	Inner nuclear membrane protein Man1 OS=Homo sapiens OX=9606 GN=LEMD3 PE=1 SV=2	0	6.8	5	3	7	3	1	911	99.9	7.55				4	2	1				14593.3	17814	5684.29	-3	-3	-3	-0.929359	-0.833096	-1.41791	2|4|1	0|0|0	23.33	0.08	1	1
337	B1AK88	CAPZB	F-actin-capping protein subunit beta	Capping protein (Actin filament) muscle Z-line, beta, isoform CRA_d OS=Homo sapiens OX=9606 GN=CAPZB PE=1 SV=1	0	6.42	8	2	6	2	1	301	33.8	6.43				1	2	3	7376.41	8232.65	5211.54	99714.9	80097.4	30748	-1.10988	-1.09312	-0.984812	0.907008	0.599387	0.104036	2|1|3	0|0|0	20	0.09	1	1
286	Q9P0L0	VAPA	Vesicle-associated membrane protein-associated protein A	Vesicle-associated membrane protein-associated protein A OS=Homo sapiens OX=9606 GN=VAPA PE=1 SV=3	0	8.096	11	2	6	2	1	249	27.9	8.62				1	2	3	3874.12		1684.14	11932.1	30574	34704.6	-1.62269	-3	-1.9226	-1.12175	-0.318363	0.213166	2|1|3	0|0|0	20	0.09	1	1
452	Q15043	SLC39A14	Zinc transporter ZIP14	Zinc transporter ZIP14 OS=Homo sapiens OX=9606 GN=SLC39A14 PE=1 SV=3	0	3.74	3	1	6	1	1	492	54.2	5.33				3	2	1			8993.28	37222.2	46555.6	24694.8	-3	-3	-0.531864	-0.0346198	0.0823355	-0.093617	2|3|1	0|0|0	20	0.09	1	1
190	Q9H3P7	ACBD3	Golgi resident protein GCP60	Golgi resident protein GCP60 OS=Homo sapiens OX=9606 GN=ACBD3 PE=1 SV=4	0	12.176	7	2	6	2	1	528	60.6	5.06				3	1	2			5113.62	60305.9	53881.4	19223.5	-3	-3	-1.00056	0.426466	0.221595	-0.319421	1|3|2	0|0|0	20	0.09	1	1
281	P34741	SDC2	Syndecan-2	Syndecan-2 OS=Homo sapiens OX=9606 GN=SDC2 PE=1 SV=2	0	8.256	12	2	6	2	1	201	22.1	4.86				2	3	1				42947.6	50315.9	25485.1	-3	-3	-3	0.102099	0.156353	-0.0652171	3|2|1	0|0|0	20	0.09	1	1
294	Q92597	NDRG1	Protein NDRG1	Protein NDRG1 OS=Homo sapiens OX=9606 GN=NDRG1 PE=1 SV=1	0	7.773	10	2	6	2	1	394	42.8	5.82				1	2	3				18138.2	21212.9	20577.2	-3	-3	-3	-0.721562	-0.666695	-0.258071	2|1|3	0|0|0	20	0.09	1	1
254	Q9P0V3	SH3BP4	SH3 domain-binding protein 4	SH3 domain-binding protein 4 OS=Homo sapiens OX=9606 GN=SH3BP4 PE=1 SV=1	0	9.183	6	4	6	4	1	963	107.4	7.71				3	2	1				36805.5	34348.8	48804.4	-3	-3	-3	-0.0453767	-0.207428	0.520552	2|3|1	0|0|0	20	0.09	1	1
447	Q9UKG1	APPL1	DCC-interacting protein 13-alpha	DCC-interacting protein 13-alpha OS=Homo sapiens OX=9606 GN=APPL1 PE=1 SV=1	0	3.85	3	2	6	2	1	709	79.6	5.41				3	2	1				32553.7	36035.7	15696	-3	-3	-3	-0.162681	-0.161741	-0.502194	2|3|1	0|0|0	20	0.09	1	1
545	M0QYS1	RPL13A	60S ribosomal protein L13a (Fragment)	60S ribosomal protein L13a (Fragment) OS=Homo sapiens OX=9606 GN=RPL13A PE=1 SV=2	0	2.71	5	1	5	1	1	210	24.2	10.86				2	2	1	42083.2	40641.7	14608.7	77790.9	76321.9	23883.9	0.276815	0.288271	-0.129111	0.669749	0.553376	-0.12372	2|2|1	0|0|0	16.67	0.11	1	1
334	Q15334	LLGL1	Lethal(2) giant larvae protein homolog 1	Lethal(2) giant larvae protein homolog 1 OS=Homo sapiens OX=9606 GN=LLGL1 PE=1 SV=3	0	6.51	2	2	5	2	1	1064	115.3	6.29				1	2	2				56884.3	42643.4	31843.3	-3	-3	-3	0.370651	-0.00130696	0.135591	2|1|2	0|0|0	16.67	0.11	1	1
273	Q9BZF9	UACA	Uveal autoantigen with coiled-coil domains and ankyrin repeats	Uveal autoantigen with coiled-coil domains and ankyrin repeats OS=Homo sapiens OX=9606 GN=UACA PE=1 SV=2	0	8.652	3	4	5	4	1	1416	162.4	7.03				1	2	2				11045	15481.1	3054.97	-3	-3	-3	-1.19557	-0.966856	-1.97772	2|1|2	0|0|0	16.67	0.11	1	1
503	Q99653	CHP1	Calcineurin B homologous protein 1	Calcineurin B homologous protein 1 OS=Homo sapiens OX=9606 GN=CHP1 PE=1 SV=3	0	3.076	6	1	5	1	1	195	22.4	5.1				2	2	1				12009.5	16569.3	35381.2	-3	-3	-3	-1.11557	-0.90212	0.230573	2|2|1	0|0|0	16.67	0.11	1	1
331	Q15393	SF3B3	Splicing factor 3B subunit 3	Splicing factor 3B subunit 3 OS=Homo sapiens OX=9606 GN=SF3B3 PE=1 SV=4	0	6.521	2	2	5	2	1	1217	135.5	5.26				2	2	1				38581.3	43607.5	25521.4	-3	-3	-3	-0.000349846	0.019998	-0.0639325	2|2|1	0|0|0	16.67	0.11	1	1
307	P49792	RANBP2	E3 SUMO-protein ligase RanBP2	E3 SUMO-protein ligase RanBP2 OS=Homo sapiens OX=9606 GN=RANBP2 PE=1 SV=2	0	7.372	1	3	5	3	1	3224	358	6.2				2	2	1				5713.19	13396.2	4158.98	-3	-3	-3	-1.82548	-1.10469	-1.69959	2|2|1	0|0|0	16.67	0.11	1	1
245	Q15942	ZYX	Zyxin	Zyxin OS=Homo sapiens OX=9606 GN=ZYX PE=1 SV=1	0	9.492	10	3	5	3	1	572	61.2	6.67				1	2	2				26692.3	31135	5991.69	-3	-3	-3	-0.352375	-0.301037	-1.37043	2|1|2	0|0|0	16.67	0.11	1	1
391	F8VX04	SLC38A1	Sodium-coupled neutral amino acid transporter 1	Sodium-coupled neutral amino acid transporter 1 OS=Homo sapiens OX=9606 GN=SLC38A1 PE=1 SV=1	0	4.883	4	2	5	2	1	503	56.2	7.69				2	2	1				77092.6	88021.5	37656	-3	-3	-3	0.661133	0.689283	0.286751	2|2|1	0|0|0	16.67	0.11	1	1
475	Q99808	SLC29A1	Equilibrative nucleoside transporter 1	Equilibrative nucleoside transporter 1 OS=Homo sapiens OX=9606 GN=SLC29A1 PE=1 SV=3	0	3.41	7	2	5	2	1	456	50.2	8.29				1	2	2				9876.71	24866.6	16038.8	-3	-3	-3	-1.3024	-0.515262	-0.482715	2|1|2	0|0|0	16.67	0.11	1	1
380	J3QRU1	YES1	Tyrosine-protein kinase	Tyrosine-protein kinase OS=Homo sapiens OX=9606 GN=YES1 PE=1 SV=1	0	5.057	4	2	5	2	1	548	61.3	6.57				2	1	2				33652.6	30410.5	16909.6	-3	-3	-3	-0.130955	-0.323472	-0.435047	1|2|2	0|0|0	16.67	0.11	1	1
332	Q8N0X7	SPART	Spartin	Spartin OS=Homo sapiens OX=9606 GN=SPART PE=1 SV=1	0	6.514	4	2	5	2	1	666	72.8	5.91				2	2	1				54223.7	58394.7	10329.1	-3	-3	-3	0.324877	0.298247	-0.87944	2|2|1	0|0|0	16.67	0.11	1	1
359	J3KPL8	APBB1	Amyloid-beta A4 precursor protein-binding family B member 1	Amyloid-beta A4 precursor protein-binding family B member 1 OS=Homo sapiens OX=9606 GN=APBB1 PE=1 SV=1	0	5.778	5	2	5	2	1	710	77.1	5.05				2	2	1				5385.58	9188.19	18760.5	-3	-3	-3	-1.88191	-1.46399	-0.341404	2|2|1	0|0|0	16.67	0.11	1	1
310	Q5M775	SPECC1	Cytospin-B	Cytospin-B OS=Homo sapiens OX=9606 GN=SPECC1 PE=1 SV=1	0	7.174	3	3	5	3	1	1068	118.5	6.7				2	2	1				27020.4	31993.1	6716.74	-3	-3	-3	-0.3407	-0.275129	-1.26744	2|2|1	0|0|0	16.67	0.11	1	1
324	P32969	RPL9	60S ribosomal protein L9	60S ribosomal protein L9 OS=Homo sapiens OX=9606 GN=RPL9 PE=1 SV=1	0	6.78	15	2	6	2	1	192	21.9	9.95	1			2	2	1	34108.9		23667.7	45533.9	47363.4	58650.2	0.109514	-3	0.271446	0.157977	0.0987283	0.686234	2|2|1	0|1|0	5	0.14	0	1
202	P62888	RPL30	60S ribosomal protein L30	60S ribosomal protein L30 OS=Homo sapiens OX=9606 GN=RPL30 PE=1 SV=2	0	11.627	48	4	15	4	1	115	12.8	9.63	2	1		5	6	1	83559.2	49338	24272.2	107440	135173	90306.1	0.823021	0.456026	0.292387	0.978314	1.09806	1.07536	6|5|1	1|2|0	4	0.14	0	1
88	P23396	RPS3	40S ribosomal protein S3	40S ribosomal protein S3 OS=Homo sapiens OX=9606 GN=RPS3 PE=1 SV=2	0	27.748	38	8	57	8	1	243	26.7	9.66	5	6	7	11	15	13	403429	328255	249126	619240	722562	377472	2.0768	2.09559	2.22557	2.65205	2.69539	2.36486	15|11|13	6|5|7	2.17	0.16	0	1
158	Q02878	RPL6	60S ribosomal protein L6	60S ribosomal protein L6 OS=Homo sapiens OX=9606 GN=RPL6 PE=1 SV=3	0	14.943	22	7	30	7	1	288	32.7	10.58	2	5	3	6	10	4	157547	120899	55936.2	337626	386564	99578.7	1.32803	1.23144	0.985487	2.07244	2.09933	1.16348	10|6|4	5|2|3	2	0.16	0	1
19	Q71U36	TUBA1A	Tubulin alpha-1A chain	Tubulin alpha-1A chain OS=Homo sapiens OX=9606 GN=TUBA1A PE=1 SV=1	0	88.121	59	20	96	4	1	451	50.1	5.06	2	3	16	12	14	49	315936	235309	608253	1.95556e+06	1.70048e+06	3.62112e+06	1.88213	1.80759	2.96661	3.75089	3.51096	4.40333	14|12|49	3|2|16	3.57	0.17	0	1
20	P68371	TUBB4B	Tubulin beta-4B chain	Tubulin beta-4B chain OS=Homo sapiens OX=9606 GN=TUBB4B PE=1 SV=1	0	85.345	68	19	126	3	1	445	49.8	4.89	8	5	18	25	26	44	420674	273776	532293	1.45506e+06	1.56108e+06	1.45876e+06	2.11013	1.93858	2.85587	3.4684	3.42945	3.58363	26|25|44	5|8|18	3.06	0.17	0	1
27	Q9BVA1	TUBB2B	Tubulin beta-2B chain	Tubulin beta-2B chain OS=Homo sapiens OX=9606 GN=TUBB2B PE=1 SV=1	0	70.156	49	15	94	2	1	445	49.9	4.89	7	5	13	19	17	33	18319.6	12393.9	11545.4	40387.6	53773.6	22293.3	-0.385473	-0.739186	-0.324478	0.0433713	0.219686	-0.185851	17|19|33	5|7|13	2.76	0.17	0	1
21	P07437	TUBB	Tubulin beta chain	Tubulin beta chain OS=Homo sapiens OX=9606 GN=TUBB PE=1 SV=2	0	82.51	62	18	126	3	1	444	49.6	4.89	9	7	18	25	23	44	107778	89315.5	143471	305249	403896	398429	1.0257	0.969484	1.76745	1.97611	2.14113	2.41357	23|25|44	7|9|18	2.71	0.17	0	1
91	P14618	PKM	Pyruvate kinase PKM	Pyruvate kinase PKM OS=Homo sapiens OX=9606 GN=PKM PE=1 SV=4	0	27.046	27	10	24	10	1	531	57.9	7.84	2	3	4	4	6	5	212894	159728	134400	249047	270603	245361	1.56778	1.4724	1.71323	1.78167	1.75948	1.9765	6|4|5	3|2|4	1.67	0.17	0	1
300	Q9UBM7	DHCR7	7-dehydrocholesterol reductase	7-dehydrocholesterol reductase OS=Homo sapiens OX=9606 GN=DHCR7 PE=1 SV=1	0	7.656	6	3	5	3	1	475	54.5	8.7				1	3	1	5903.01	6784.42	2061.68	66218.5	79014.4	26040.2	-1.28732	-1.26052	-1.75469	0.515841	0.586415	-0.0457916	3|1|1	0|0|0	16.67	0.18	1	1
279	O00161	SNAP23	Synaptosomal-associated protein 23	Synaptosomal-associated protein 23 OS=Homo sapiens OX=9606 GN=SNAP23 PE=1 SV=1	0	8.327	15	2	5	2	1	211	23.3	5.01				1	1	3				9263	9579	66860.6	-3	-3	-3	-1.3637	-1.4243	0.804355	1|1|3	0|0|0	16.67	0.18	1	1
315	P52594	AGFG1	Arf-GAP domain and FG repeat-containing protein 1	Arf-GAP domain and FG repeat-containing protein 1 OS=Homo sapiens OX=9606 GN=AGFG1 PE=1 SV=2	0	7.004	7	2	5	2	1	562	58.2	8.63				1	1	3				52036.1	71035.5	58588.1	-3	-3	-3	0.285528	0.484975	0.685278	1|1|3	0|0|0	16.67	0.18	1	1
277	Q02978	SLC25A11	Mitochondrial 2-oxoglutarate/malate carrier protein	Mitochondrial 2-oxoglutarate/malate carrier protein OS=Homo sapiens OX=9606 GN=SLC25A11 PE=1 SV=3	0	8.388	13	3	4	3	1	314	34	9.91				1	2	1	8319.59	8394.71	25497.2	37131.1	37546.1	60749.4	-1.01406	-1.07626	0.33326	-0.0369622	-0.122616	0.717938	2|1|1	0|0|0	13.33	0.21	1	1
420	P50402	EMD	Emerin	Emerin OS=Homo sapiens OX=9606 GN=EMD PE=1 SV=1	0	4.236	9	2	4	2	1	254	29	5.5				1	1	2	4839.68		2142.34	52264.7	71698.1	24131.3	-1.44548	-3	-1.72282	0.289716	0.493823	-0.114428	1|1|2	0|0|0	13.33	0.21	1	1
383	P35613	BSG	Basigin	Basigin OS=Homo sapiens OX=9606 GN=BSG PE=1 SV=2	0	5.016	7	2	4	2	1	385	42.2	5.66				2	1	1	7295.9			67030.9	69069.8	33434.4	-1.11862	-3	-3	0.527493	0.458234	0.179551	1|2|1	0|0|0	13.33	0.21	1	1
206	O95487	SEC24B	Protein transport protein Sec24B	Protein transport protein Sec24B OS=Homo sapiens OX=9606 GN=SEC24B PE=1 SV=2	0	11.475	4	3	4	3	1	1268	137.3	6.67				1	1	2				34018.6	39289.3	28862.4	-3	-3	-3	-0.12062	-0.0793683	0.0469798	1|1|2	0|0|0	13.33	0.21	1	1
329	Q9UHN6	CEMIP2	Cell surface hyaluronidase	Cell surface hyaluronidase OS=Homo sapiens OX=9606 GN=TMEM2 PE=1 SV=1	0	6.609	2	2	4	2	1	1383	154.3	8.15				1	1	2				27784.6	19711.2	17950.2	-3	-3	-3	-0.314049	-0.736658	-0.381208	1|1|2	0|0|0	13.33	0.21	1	1
309	Q9Y2L5	TRAPPC8	Trafficking protein particle complex subunit 8	Trafficking protein particle complex subunit 8 OS=Homo sapiens OX=9606 GN=TRAPPC8 PE=1 SV=2	0	7.184	2	3	4	3	1	1435	160.9	6.87				1	1	2				24530.4	28330	28842	-3	-3	-3	-0.433084	-0.391005	0.0463413	1|1|2	0|0|0	13.33	0.21	1	1
333	Q6BDS2	UHRF1BP1	UHRF1-binding protein 1	UHRF1-binding protein 1 OS=Homo sapiens OX=9606 GN=UHRF1BP1 PE=1 SV=1	0	6.512	2	2	4	2	1	1440	159.4	6.14				1	2	1				33815.7	30023.3	28614.6	-3	-3	-3	-0.126335	-0.335685	0.0392046	2|1|1	0|0|0	13.33	0.21	1	1
387	Q9H425	C1orf198	Uncharacterized protein C1orf198	Uncharacterized protein C1orf198 OS=Homo sapiens OX=9606 GN=C1orf198 PE=1 SV=1	0	4.971	7	2	4	2	1	327	36.3	5.72				1	2	1				20153	41638.2	11747.5	-3	-3	-3	-0.620912	-0.0240371	-0.763439	2|1|1	0|0|0	13.33	0.21	1	1
284	Q92572	AP3S1	AP-3 complex subunit sigma-1	AP-3 complex subunit sigma-1 OS=Homo sapiens OX=9606 GN=AP3S1 PE=1 SV=1	0	8.134	13	2	4	2	1	193	21.7	5.39				1	1	2				44134.4	40521.2	15431.1	-3	-3	-3	0.128146	-0.0499492	-0.51754	1|1|2	0|0|0	13.33	0.21	1	1
590	O95372	LYPLA2	Acyl-protein thioesterase 2	Acyl-protein thioesterase 2 OS=Homo sapiens OX=9606 GN=LYPLA2 PE=1 SV=1	0	2.16	3	1	4	1	1	231	24.7	7.23				2	1	1				50590.6	58315.4	26753.7	-3	-3	-3	0.258607	0.296951	-0.0214209	1|2|1	0|0|0	13.33	0.21	1	1
372	Q4KMP7	TBC1D10B	TBC1 domain family member 10B	TBC1 domain family member 10B OS=Homo sapiens OX=9606 GN=TBC1D10B PE=1 SV=3	0	5.188	3	1	4	1	1	808	87.1	9.19				1	2	1				14274.5	17077.8	5394.73	-3	-3	-3	-0.95047	-0.873314	-1.46505	2|1|1	0|0|0	13.33	0.21	1	1
457	Q92692	NECTIN2	Nectin-2	Nectin-2 OS=Homo sapiens OX=9606 GN=NECTIN2 PE=1 SV=1	0	3.666	5	2	4	2	1	538	57.7	4.82				1	1	2				40715.4	42760.5	41460.5	-3	-3	-3	0.0510966	0.00130696	0.373526	1|1|2	0|0|0	13.33	0.21	1	1
448	P29317	EPHA2	Ephrin type-A receptor 2	Ephrin type-A receptor 2 OS=Homo sapiens OX=9606 GN=EPHA2 PE=1 SV=2	0	3.815	1	1	4	1	1	976	108.2	6.23				1	2	1				38656.7	41786.7	19765.4	-3	-3	-3	0.00151598	-0.0206452	-0.294359	2|1|1	0|0|0	13.33	0.21	1	1
485	A0A087WV75	NCAM1	Neural cell adhesion molecule 1	Neural cell adhesion molecule 1 OS=Homo sapiens OX=9606 GN=NCAM1 PE=1 SV=1	0	3.291	1	1	4	1	1	884	97.3	4.93				1	1	2				21066.2	38076.2	11294	-3	-3	-3	-0.578562	-0.109256	-0.798926	1|1|2	0|0|0	13.33	0.21	1	1
113	P00338	LDHA	L-lactate dehydrogenase A chain	L-lactate dehydrogenase A chain OS=Homo sapiens OX=9606 GN=LDHA PE=1 SV=2	0	20.412	25	7	34	6	1	332	36.7	8.27	4	4	4	6	8	8	146940	133643	65140.6	365129	376323	139729	1.27253	1.31814	1.11195	2.14728	2.07375	1.46889	8|6|8	4|4|4	1.83	0.3	0	1
104	P10809	HSPD1	60 kDa heat shock protein, mitochondrial	60 kDa heat shock protein, mitochondrial OS=Homo sapiens OX=9606 GN=HSPD1 PE=1 SV=2	0	23.882	15	8	33	8	1	573	61	5.87	5	3	4	6	10	5	304261	274727	74367.1	301783	463608	117317	1.85214	1.94158	1.22192	1.9652	2.27252	1.31128	10|6|5	3|5|4	1.75	0.3	0	1
30	P05787	KRT8	Keratin, type II cytoskeletal 8	Keratin, type II cytoskeletal 8 OS=Homo sapiens OX=9606 GN=KRT8 PE=1 SV=7	0	67.586	47	28	131	18	1	483	53.7	5.59	8	10	22	31	35	25	911535	886311	344823	1.5739e+06	1.9168e+06	459861	2.72591	2.95494	2.49544	3.54342	3.62507	2.54285	35|31|25	10|8|22	2.27	0.32	0	1
45	P68032	ACTC1	Actin, alpha cardiac muscle 1	Actin, alpha cardiac muscle 1 OS=Homo sapiens OX=9606 GN=ACTC1 PE=1 SV=1	0	48.081	28	10	103	1	1	377	42	5.39	9	10	17	20	20	27	21035.7		48489.9	38908.2	85811.7	192583	-0.275381	-3	0.866891	0.00771221	0.665055	1.75814	20|20|27	10|9|17	1.86	0.32	0	1
22	P60709	ACTB	Actin, cytoplasmic 1	Actin, cytoplasmic 1 OS=Homo sapiens OX=9606 GN=ACTB PE=1 SV=1	0	82.389	49	15	152	6	1	375	41.7	5.48	13	15	28	26	26	44	2.45706e+06	3.33922e+06	1.49003e+06	5.22439e+06	7.94428e+06	3.71091e+06	3.51554	4.10252	3.71043	4.6899	4.97992	4.42541	26|26|44	15|13|28	1.71	0.33	0	1
84	P07355	ANXA2	Annexin A2	Annexin A2 OS=Homo sapiens OX=9606 GN=ANXA2 PE=1 SV=2	0	28.28	38	10	41	10	1	339	38.6	7.75	4	5	8	8	7	9	306644	279396	128059	597049	621664	251630	1.85835	1.95616	1.67311	2.61718	2.55207	1.99924	7|8|9	5|4|8	1.41	0.33	0	1
459	P62280	RPS11	40S ribosomal protein S11	40S ribosomal protein S11 OS=Homo sapiens OX=9606 GN=RPS11 PE=1 SV=3	0	3.63	13	2	3	2	1	158	18.4	10.3				1	1	1	33369.1	20616.7	15901.5	43419.7	47965.4	30132.1	0.0920516	-0.298911	-0.0587108	0.112545	0.110764	0.0857928	1|1|1	0|0|0	10	0.36	1	1
689	P27105	STOM	Erythrocyte band 7 integral membrane protein	Erythrocyte band 7 integral membrane protein OS=Homo sapiens OX=9606 GN=STOM PE=1 SV=3	0	1.545	4	1	3	1	1	288	31.7	7.88				1	1	1				8061.23	15144.9	4353.13	-3	-3	-3	-1.49649	-0.987776	-1.65846	1|1|1	0|0|0	10	0.36	1	1
615	Q13642	FHL1	Four and a half LIM domains protein 1	Four and a half LIM domains protein 1 OS=Homo sapiens OX=9606 GN=FHL1 PE=1 SV=4	0	2.009	4	1	3	1	1	323	36.2	8.97				1	1	1				95343.7	73169.3	21840.2	-3	-3	-3	0.864173	0.513178	-0.204364	1|1|1	0|0|0	10	0.36	1	1
431	O00443	PIK3C2A	Phosphatidylinositol 4-phosphate 3-kinase C2 domain-containing subunit alpha	Phosphatidylinositol 4-phosphate 3-kinase C2 domain-containing subunit alpha OS=Homo sapiens OX=9606 GN=PIK3C2A PE=1 SV=2	0	4.079	1	2	3	2	1	1686	190.6	8.02				1	1	1				30027.2	27344.8	10069	-3	-3	-3	-0.239879	-0.42473	-0.902434	1|1|1	0|0|0	10	0.36	1	1
325	Q6WKZ4	RAB11FIP1	Rab11 family-interacting protein 1	Rab11 family-interacting protein 1 OS=Homo sapiens OX=9606 GN=RAB11FIP1 PE=1 SV=3	0	6.759	2	2	3	2	1	1283	137.1	5.43				1	1	1				31815.3	24628.3	20130	-3	-3	-3	-0.184605	-0.524436	-0.277882	1|1|1	0|0|0	10	0.36	1	1
473	Q9BZF1	OSBPL8	Oxysterol-binding protein-related protein 8	Oxysterol-binding protein-related protein 8 OS=Homo sapiens OX=9606 GN=OSBPL8 PE=1 SV=3	0	3.421	1	1	3	1	1	889	101.1	6.96				1	1	1				18394	15977.3	7272.18	-3	-3	-3	-0.708182	-0.936792	-1.19581	1|1|1	0|0|0	10	0.36	1	1
298	P42677	RPS27	40S ribosomal protein S27	40S ribosomal protein S27 OS=Homo sapiens OX=9606 GN=RPS27 PE=1 SV=3	0	7.703	38	3	15	3	1	84	9.5	9.45			2	7	4	2	68628.3	53519.8	55524.4	172723	202209	95787.8	0.666264	0.526413	0.979353	1.43197	1.48185	1.12849	4|7|2	0|0|2	6.5	0	0	1
137	P62249	RPS16	40S ribosomal protein S16	40S ribosomal protein S16 OS=Homo sapiens OX=9606 GN=RPS16 PE=1 SV=2	0	17.105	42	6	24	6	1	146	16.4	10.21	1		3	7	10	3	178182	117714	74576.3	293192	338878	160745	1.42604	1.20834	1.22426	1.9376	1.97387	1.59521	10|7|3	0|1|3	5	0	0	1
357	P46776	RPL27A	60S ribosomal protein L27a	60S ribosomal protein L27a OS=Homo sapiens OX=9606 GN=RPL27A PE=1 SV=2	0	5.838	14	2	12	2	1	148	16.6	11	2	1		2	4	3	99198.9	69890.7	24911.6	200548	217500	55514.3	0.959649	0.757309	0.313972	1.5747	1.55131	0.636691	4|2|3	1|2|0	3	0	0	1
180	P63244	RACK1	Receptor of activated protein C kinase 1	Receptor of activated protein C kinase 1 OS=Homo sapiens OX=9606 GN=RACK1 PE=1 SV=3	0	12.804	23	5	15	5	1	317	35.1	7.69	2		2	3	6	2	45536.1	53893.8	22761.9	67027.8	107748	48109.2	0.339611	0.532438	0.239052	0.527448	0.881977	0.507617	6|3|2	0|2|2	2.75	0.01	0	1
167	P67809	YBX1	Nuclease-sensitive element-binding protein 1	Nuclease-sensitive element-binding protein 1 OS=Homo sapiens OX=9606 GN=YBX1 PE=1 SV=3	0	13.636	15	3	17	3	1	324	35.9	9.88	1	2	2	5	5	2	31358.6	23803.4	8253.94	113076	123906	16521.1	0.0425675	-0.174564	-0.603082	1.02716	1.01512	-0.456006	5|5|2	2|1|2	2.4	0.01	0	1
181	P05783	KRT18	Keratin, type I cytoskeletal 18	Keratin, type I cytoskeletal 18 OS=Homo sapiens OX=9606 GN=KRT18 PE=1 SV=2	0	12.789	11	5	23	3	1	430	48	5.45		2	5	4	7	5	40893	19072.5	9804.74	108798	135533	31103.2	0.253969	-0.366268	-0.460145	0.990312	1.1006	0.114391	7|4|5	2|0|5	2.29	0.01	0	1
226	P62917	RPL8	60S ribosomal protein L8	60S ribosomal protein L8 OS=Homo sapiens OX=9606 GN=RPL8 PE=1 SV=2	0	10.195	14	3	19	3	1	257	28	11.03	3	3		3	4	6	125113	134496	33633.9	209193	281192	54828.2	1.14447	1.32364	0.563194	1.61503	1.79606	0.625481	4|3|6	3|3|0	2.17	0.01	0	1
265	P84098	RPL19	60S ribosomal protein L19	60S ribosomal protein L19 OS=Homo sapiens OX=9606 GN=RPL19 PE=1 SV=1	0	8.846	13	2	10	2	1	196	23.5	11.47	2	1	1	2	2	2	76146.5	70512.2	30484.8	154864	180038	54904.9	0.749046	0.764968	0.48158	1.32768	1.37118	0.626741	2|2|2	1|2|1	1.5	0.01	0	1
131	Q9UKX7	NUP50	Nuclear pore complex protein Nup50	Nuclear pore complex protein Nup50 OS=Homo sapiens OX=9606 GN=NUP50 PE=1 SV=2	0	17.936	15	5	14	5	1	468	50.1	7.06				5	9					117026	93086.4	22336.6	-3	-3	-3	1.05998	0.742596	-0.184103	9|5|0	0|0|0	46.67	0.02	1	1
235	O14828	SCAMP3	Secretory carrier-associated membrane protein 3	Secretory carrier-associated membrane protein 3 OS=Homo sapiens OX=9606 GN=SCAMP3 PE=1 SV=3	0	9.914	9	2	8	2	1	347	38.3	7.64				4	4					25157.5	27067.5	23499.5	-3	-3	-3	-0.408962	-0.434444	-0.138346	4|4|0	0|0|0	26.67	0.03	1	1
141	P35221	CTNNA1	Catenin alpha-1	Catenin alpha-1 OS=Homo sapiens OX=9606 GN=CTNNA1 PE=1 SV=1	0	16.776	7	5	10	5	1	906	100	6.29				3	7					77662	90541.4	25573.6	-3	-3	-3	0.668165	0.71618	-0.0620927	7|3|0	0|0|0	33.33	0.04	1	1
413	Q9UP95	SLC12A4	Solute carrier family 12 member 4	Solute carrier family 12 member 4 OS=Homo sapiens OX=9606 GN=SLC12A4 PE=1 SV=2	0	4.414	2	2	7	2	1	1085	120.6	6.44				3	4		6769.72	4993.48	3828.46	39131.9	37451	35671.9	-1.17823	-1.52568	-1.24085	0.013191	-0.125031	0.237951	4|3|0	0|0|0	23.33	0.05	1	1
282	P45880	VDAC2	Voltage-dependent anion-selective channel protein 2	Voltage-dependent anion-selective channel protein 2 OS=Homo sapiens OX=9606 GN=VDAC2 PE=1 SV=2	0	8.229	15	4	7	4	1	294	31.5	7.56				3	4		49248.4	39898.6	11027.4	165116	245655	49745.3	0.40202	0.272306	-0.362585	1.38893	1.66731	0.537767	4|3|0	0|0|0	23.33	0.05	1	1
276	O95373	IPO7	Importin-7	Importin-7 OS=Homo sapiens OX=9606 GN=IPO7 PE=1 SV=1	0	8.454	4	3	7	3	1	1038	119.4	4.82				3	4					29222.8	33770.6	7044.86	-3	-3	-3	-0.265827	-0.223604	-1.22444	4|3|0	0|0|0	23.33	0.05	1	1
201	Q8NE71	ABCF1	ATP-binding cassette sub-family F member 1	ATP-binding cassette sub-family F member 1 OS=Homo sapiens OX=9606 GN=ABCF1 PE=1 SV=2	0	11.628	5	3	6	3	1	845	95.9	6.8				3	3		5532.58		3219.78	34208.1	20168.7	12396.4	-1.33893	-3	-1.3846	-0.115311	-0.714795	-0.714964	3|3|0	0|0|0	20	0.06	1	1
132	Q14126	DSG2	Desmoglein-2	Desmoglein-2 OS=Homo sapiens OX=9606 GN=DSG2 PE=1 SV=2	0	17.884	9	6	8	6	1	1118	122.2	5.24					2	6				45390.8	46577.1	44300	-3	-3	-3	0.154969	0.0827773	0.433249	2|0|6	0|0|0	26.67	0.07	1	1
262	Q00839	HNRNPU	Heterogeneous nuclear ribonucleoprotein U	Heterogeneous nuclear ribonucleoprotein U OS=Homo sapiens OX=9606 GN=HNRNPU PE=1 SV=6	0	8.961	4	3	7	3	1	825	90.5	6				2	5		39064.7	26977.6	10199.1	93935.2	91028.2	21299.6	0.217545	-0.0662615	-0.427407	0.849951	0.72129	-0.226962	5|2|0	0|0|0	23.33	0.07	1	1
225	P13010	XRCC5	X-ray repair cross-complementing protein 5	X-ray repair cross-complementing protein 5 OS=Homo sapiens OX=9606 GN=XRCC5 PE=1 SV=3	0	10.293	8	4	10	4	1	732	82.7	5.81			1	3	5	1	19699	10249.2	3096.66	34109.9	59338.2	29767.8	-0.327663	-0.903571	-1.41696	-0.118059	0.313521	0.0748255	5|3|1	0|0|1	9	0.07	0	1
374	P63000	RAC1	Ras-related C3 botulinum toxin substrate 1	Ras-related C3 botulinum toxin substrate 1 OS=Homo sapiens OX=9606 GN=RAC1 PE=1 SV=1	0	5.14	13	2	6	2	1	192	21.4	8.5				2	4		7413.1	7484.13	9113.83	31985.6	33328.1	16624	-1.10593	-1.1756	-0.520809	-0.179503	-0.236174	-0.450407	4|2|0	0|0|0	20	0.08	1	1
272	P18031	PTPN1	Tyrosine-protein phosphatase non-receptor type 1	Tyrosine-protein phosphatase non-receptor type 1 OS=Homo sapiens OX=9606 GN=PTPN1 PE=1 SV=1	0	8.667	9	3	6	3	1	435	49.9	6.27				2	4		4252.06		3493.04	57053.2	54810.3	12018.6	-1.54857	-3	-1.31697	0.373484	0.237882	-0.742867	4|2|0	0|0|0	20	0.08	1	1
208	J3QRS3	MYL12A	Myosin regulatory light chain 12A	Myosin regulatory light chain 12A OS=Homo sapiens OX=9606 GN=MYL12A PE=1 SV=1	0	11.272	18	3	6	3	1	177	20.4	4.75				2	4			26747.1		62012.8	54787.3	5044.03	-3	-0.0736877	-3	0.453138	0.237483	-1.52565	4|2|0	0|0|0	20	0.08	1	1
278	Q9UNF0	PACSIN2	Protein kinase C and casein kinase substrate in neurons protein 2	Protein kinase C and casein kinase substrate in neurons protein 2 OS=Homo sapiens OX=9606 GN=PACSIN2 PE=1 SV=2	0	8.379	6	3	6	3	1	486	55.7	5.2				4	2			5836.86		53046.5	39794.2	15192.4	-3	-1.39067	-3	0.303904	-0.0672012	-0.531596	2|4|0	0|0|0	20	0.08	1	1
223	Q86UP2	KTN1	Kinectin	Kinectin OS=Homo sapiens OX=9606 GN=KTN1 PE=1 SV=1	0	10.355	3	4	6	4	1	1357	156.2	5.64				2	4					50883.3	56834.1	12809.7	-3	-3	-3	0.264119	0.272434	-0.685394	4|2|0	0|0|0	20	0.08	1	1
266	Q13439	GOLGA4	Golgin subfamily A member 4	Golgin subfamily A member 4 OS=Homo sapiens OX=9606 GN=GOLGA4 PE=1 SV=1	0	8.831	2	4	6	4	1	2230	261	5.39				2	4					38778.7	37052.2	22280.8	-3	-3	-3	0.00452596	-0.135234	-0.186358	4|2|0	0|0|0	20	0.08	1	1
339	Q96HS1	PGAM5	Serine/threonine-protein phosphatase PGAM5, mitochondrial	Serine/threonine-protein phosphatase PGAM5, mitochondrial OS=Homo sapiens OX=9606 GN=PGAM5 PE=1 SV=2	0	6.343	8	2	6	2	1	289	32	8.68				2	4					33512.2	33388.5	19256.4	-3	-3	-3	-0.13495	-0.234449	-0.317879	4|2|0	0|0|0	20	0.08	1	1
297	Q9Y266	NUDC	Nuclear migration protein nudC	Nuclear migration protein nudC OS=Homo sapiens OX=9606 GN=NUDC PE=1 SV=1	0	7.748	12	4	5	4	1	331	38.2	5.38				2	3		15627.8	15234	11501.3	68849.9	90269.8	39737.6	-0.512028	-0.560684	-0.327655	0.553078	0.713317	0.33526	3|2|0	0|0|0	16.67	0.09	1	1
308	P46940	IQGAP1	Ras GTPase-activating-like protein IQGAP1	Ras GTPase-activating-like protein IQGAP1 OS=Homo sapiens OX=9606 GN=IQGAP1 PE=1 SV=1	0	7.296	2	3	5	3	1	1657	189.1	6.48				3	2		8406.04		1087.84	38609.6	64358.3	6779.33	-1.00583	-3	-2.28544	0.000349846	0.39091	-1.25908	2|3|0	0|0|0	16.67	0.09	1	1
292	A0A024R4E5	HDLBP	High density lipoprotein binding protein (Vigilin), isoform CRA_a	High density lipoprotein binding protein (Vigilin), isoform CRA_a OS=Homo sapiens OX=9606 GN=HDLBP PE=1 SV=1	0	7.833	3	3	5	3	1	1268	141.4	6.87				2	3		3499.55			14628.5	33164.8	9152.24	-1.70366	-3	-3	-0.927061	-0.240853	-0.988503	3|2|0	0|0|0	16.67	0.09	1	1
291	O43175	PHGDH	D-3-phosphoglycerate dehydrogenase	D-3-phosphoglycerate dehydrogenase OS=Homo sapiens OX=9606 GN=PHGDH PE=1 SV=4	0	7.834	5	2	5	2	1	533	56.6	6.71				3	2			9133.04		36127.2	37520.7	4931.74	-3	-1.00333	-3	-0.0631526	-0.123261	-1.54595	2|3|0	0|0|0	16.67	0.09	1	1
317	Q9HCS7	XAB2	Pre-mRNA-splicing factor SYF1	Pre-mRNA-splicing factor SYF1 OS=Homo sapiens OX=9606 GN=XAB2 PE=1 SV=2	0	6.94	4	3	5	3	1	855	99.9	6.23				2	3					22744.8	41943.9	13556.4	-3	-3	-3	-0.505306	-0.0170661	-0.634313	3|2|0	0|0|0	16.67	0.09	1	1
312	P09651	HNRNPA1	Heterogeneous nuclear ribonucleoprotein A1	Heterogeneous nuclear ribonucleoprotein A1 OS=Homo sapiens OX=9606 GN=HNRNPA1 PE=1 SV=5	0	7.152	8	2	5	2	1	372	38.7	9.13				2	3					11973.1	25897.2	4079.41	-3	-3	-3	-1.11847	-0.476561	-1.71701	3|2|0	0|0|0	16.67	0.09	1	1
293	P98172	EFNB1	Ephrin-B1	Ephrin-B1 OS=Homo sapiens OX=9606 GN=EFNB1 PE=1 SV=1	0	7.804	15	3	5	3	1	346	38	8.94				2	3					34154.4	37335.6	44229.6	-3	-3	-3	-0.116812	-0.127974	0.431815	3|2|0	0|0|0	16.67	0.09	1	1
301	Q9UHR4	BAIAP2L1	Brain-specific angiogenesis inhibitor 1-associated protein 2-like protein 1	Brain-specific angiogenesis inhibitor 1-associated protein 2-like protein 1 OS=Homo sapiens OX=9606 GN=BAIAP2L1 PE=1 SV=2	0	7.631	5	2	5	2	1	511	56.8	8.68				2	3					9463.59	23505.1	10966.7	-3	-3	-3	-1.34323	-0.568916	-0.825445	3|2|0	0|0|0	16.67	0.09	1	1
336	Q9Y3P9	RABGAP1	Rab GTPase-activating protein 1	Rab GTPase-activating protein 1 OS=Homo sapiens OX=9606 GN=RABGAP1 PE=1 SV=3	0	6.473	3	3	5	3	1	1069	121.7	5.25				3	2					29963.4	18094.3	9235.02	-3	-3	-3	-0.24191	-0.81822	-0.980385	2|3|0	0|0|0	16.67	0.09	1	1
255	O00186	STXBP3	Syntaxin-binding protein 3	Syntaxin-binding protein 3 OS=Homo sapiens OX=9606 GN=STXBP3 PE=1 SV=2	0	9.18	6	3	5	3	1	592	67.7	7.8				2	3					41449.8	42834.8	9492.56	-3	-3	-3	0.0681776	0.00296152	-0.955588	3|2|0	0|0|0	16.67	0.09	1	1
430	Q6ZR64	MXRA7	HBV PreS1-transactivated protein 1	HBV PreS1-transactivated protein 1 OS=Homo sapiens OX=9606 GN=MXRA7 PE=1 SV=1	0	4.084	5	2	4	2	1	213	23.4	6.52				2	2		2760.23	3198.28		35323.7	33781.1	9267.31	-1.89265	-1.91113	-3	-0.0846456	-0.22331	-0.977238	2|2|0	0|0|0	13.33	0.11	1	1
287	Q9UGP8	SEC63	Translocation protein SEC63 homolog	Translocation protein SEC63 homolog OS=Homo sapiens OX=9606 GN=SEC63 PE=1 SV=2	0	8.036	4	3	4	3	1	760	87.9	5.31				2	2		11132.1	7007.57		46685.1	75106.9	22869.8	-0.782156	-1.23252	-3	0.181836	0.538085	-0.162834	2|2|0	0|0|0	13.33	0.11	1	1
375	F8VVA7	COPZ1	Coatomer subunit zeta-1	Coatomer subunit zeta-1 OS=Homo sapiens OX=9606 GN=COPZ1 PE=1 SV=1	0	5.14	11	2	4	2	1	198	22.3	4.89				2	2		4979.18			54107.3	47403.2	13569.6	-1.42285	-3	-3	0.322824	0.0995302	-0.63344	2|2|0	0|0|0	13.33	0.11	1	1
361	P55060	CSE1L	Exportin-2	Exportin-2 OS=Homo sapiens OX=9606 GN=CSE1L PE=1 SV=3	0	5.727	3	3	4	3	1	971	110.3	5.77				2	2				2055.41	29430	42415.8	9025.07	-3	-3	-1.75721	-0.259073	-0.00640555	-1.00112	2|2|0	0|0|0	13.33	0.11	1	1
407	O15400	STX7	Syntaxin-7	Syntaxin-7 OS=Homo sapiens OX=9606 GN=STX7 PE=1 SV=4	0	4.555	11	2	4	2	1	261	29.8	5.55				2	2					35649.8	52144.3	21601.1	-3	-3	-3	-0.075864	0.190367	-0.214292	2|2|0	0|0|0	13.33	0.11	1	1
261	A0A0U1RRH7	A0A0U1RRH7		Histone H2A OS=Homo sapiens OX=9606 PE=3 SV=1	0	8.996	21	3	11	3	1	170	18.5	11.52	1	1		4	1	4	107838	38755.2	2625.16	449074	70963.8	78438.7	1.02614	0.247149	-1.55409	2.34502	0.484014	0.948342	1|4|4	1|1|0	4.5	0.14	0	1
222	A0A1W2PQ51	DDX17	Probable ATP-dependent RNA helicase DDX17	Probable ATP-dependent RNA helicase DDX17 OS=Homo sapiens OX=9606 GN=DDX17 PE=1 SV=1	0	10.393	5	3	9	2	1	731	80.4	8.37	1		1	4	3		52904.2	39665.8	22846.4	141546	126497	61865.4	0.459042	0.267242	0.242128	1.24175	1.03485	0.734349	3|4|0	0|1|1	3.5	0.14	0	1
270	P62851	RPS25	40S ribosomal protein S25	40S ribosomal protein S25 OS=Homo sapiens OX=9606 GN=RPS25 PE=1 SV=1	0	8.688	24	4	13	4	1	125	13.7	10.11	2		1	5	5		239663	135895	158904	310124	318547	286994	1.6621	1.3326	1.85227	1.99125	1.91492	2.1178	5|5|0	0|2|1	3.33	0.14	0	1
140	O76094	SRP72	Signal recognition particle subunit SRP72	Signal recognition particle subunit SRP72 OS=Homo sapiens OX=9606 GN=SRP72 PE=1 SV=3	0	16.798	10	6	19	6	1	671	74.6	9.26	3	1	1	6	7	1	41069	52928.8	13662	110380	139789	30144.2	0.257387	0.516807	-0.184729	1.0041	1.13006	0.0861544	7|6|1	1|3|1	2.8	0.14	0	1
290	P62266	RPS23	40S ribosomal protein S23	40S ribosomal protein S23 OS=Homo sapiens OX=9606 GN=RPS23 PE=1 SV=3	0	7.945	16	2	8	2	1	143	15.8	10.49	1		1	3	3		44737	28498.6	23560.8	92592.7	107554	37134.6	0.325512	-0.0188089	0.26769	0.836195	0.880256	0.274182	3|3|0	0|1|1	3	0.15	0	1
219	P18124	RPL7	60S ribosomal protein L7	60S ribosomal protein L7 OS=Homo sapiens OX=9606 GN=RPL7 PE=1 SV=1	0	10.542	23	5	12	5	1	248	29.2	10.65	1	2		3	6		127823	94734	27946.2	278146	321573	79034	1.16154	1.02044	0.409399	1.88726	1.92393	0.955157	6|3|0	2|1|0	3	0.15	0	1
214	P26641	EEF1G	Elongation factor 1-gamma	Elongation factor 1-gamma OS=Homo sapiens OX=9606 GN=EEF1G PE=1 SV=3	0	10.991	10	5	10	5	1	437	50.1	6.67	2	1		4	3		112921	73035.9	40464.2	146929	227577	63209.8	1.06282	0.795392	0.716678	1.27742	1.59447	0.753732	3|4|0	1|2|0	2.33	0.15	0	1
243	P62424	RPL7A	60S ribosomal protein L7a	60S ribosomal protein L7a OS=Homo sapiens OX=9606 GN=RPL7A PE=1 SV=2	0	9.517	14	3	13	3	1	266	30	10.61	1	2	1	2	6	1	178579	65241.3	71099.9	274650	277888	106330	1.42781	0.697751	1.18463	1.87518	1.7848	1.22262	6|2|1	2|1|1	2.25	0.15	0	1
268	A0A024R4M0	RPS9	40S ribosomal protein S9	40S ribosomal protein S9 OS=Homo sapiens OX=9606 GN=RPS9 PE=1 SV=1	0	8.726	16	4	22	4	1	194	22.6	10.65	4	3	1	7	6	1	268834	222079	65891.9	497757	525519	95947.6	1.75356	1.75753	1.12147	2.44337	2.39196	1.12999	6|7|1	3|4|1	1.75	0.15	0	1
164	J3QQ67	RPL18	60S ribosomal protein L18 (Fragment)	60S ribosomal protein L18 (Fragment) OS=Homo sapiens OX=9606 GN=RPL18 PE=1 SV=1	0	13.866	25	4	23	4	1	190	21.8	11.72	2	2	4	5	6	4	125286	92166.8	61565.3	229006	286451	130804	1.14557	0.996671	1.06509	1.7015	1.81371	1.40938	6|5|4	2|2|4	1.88	0.16	0	1
343	A0A0B4J1V9	HELLS	Helicase, lymphoid-specific, isoform CRA_b	Helicase, lymphoid-specific, isoform CRA_b OS=Homo sapiens OX=9606 GN=HELLS PE=1 SV=1	0	6.281	4	3	5	3	1	884	102.7	7.65					4	1				25487.1	39595	15914.7	-3	-3	-3	-0.396526	-0.0719826	-0.489719	4|0|1	0|0|0	16.67	0.18	1	1
257	Q9Y6D5	ARFGEF2	Brefeldin A-inhibited guanine nucleotide-exchange protein 2	Brefeldin A-inhibited guanine nucleotide-exchange protein 2 OS=Homo sapiens OX=9606 GN=ARFGEF2 PE=1 SV=3	0	9.048	2	4	5	3	1	1785	201.9	6.33					4	1				34485.1	35068	4195.68	-3	-3	-3	-0.107605	-0.187681	-1.69167	4|0|1	0|0|0	16.67	0.18	1	1
288	Q3V6T2	CCDC88A	Girdin	Girdin OS=Homo sapiens OX=9606 GN=CCDC88A PE=1 SV=2	0	8.022	2	4	5	4	1	1871	215.9	6.21				4	1					23807.6	28596.1	12736.7	-3	-3	-3	-0.461663	-0.382096	-0.690547	1|4|0	0|0|0	16.67	0.18	1	1
335	Q86X29	LSR	Lipolysis-stimulated lipoprotein receptor	Lipolysis-stimulated lipoprotein receptor OS=Homo sapiens OX=9606 GN=LSR PE=1 SV=4	0	6.488	4	2	5	2	1	649	71.4	7.97				4	1					20254.5	19281.3	10494.8	-3	-3	-3	-0.616113	-0.757674	-0.865095	1|4|0	0|0|0	16.67	0.18	1	1
487	A0A2R8Y6G6	ENO1	Alpha-enolase	Alpha-enolase OS=Homo sapiens OX=9606 GN=ENO1 PE=1 SV=1	0	3.275	5	2	4	2	1	434	47.3	6.99				1	3		19256.4	22211.6	6745.34	49917.7	64889.7	17122.1	-0.345759	-0.234443	-0.770644	0.245812	0.398745	-0.423792	3|1|0	0|0|0	13.33	0.18	1	1
340	Q8N3C0	ASCC3	Activating signal cointegrator 1 complex subunit 3	Activating signal cointegrator 1 complex subunit 3 OS=Homo sapiens OX=9606 GN=ASCC3 PE=1 SV=3	0	6.339	2	3	4	3	1	2202	251.3	7.09				1	3					15467	18965.6	3288.21	-3	-3	-3	-0.873797	-0.773405	-1.91139	3|1|0	0|0|0	13.33	0.18	1	1
237	Q04637	EIF4G1	Eukaryotic translation initiation factor 4 gamma 1	Eukaryotic translation initiation factor 4 gamma 1 OS=Homo sapiens OX=9606 GN=EIF4G1 PE=1 SV=4	0	9.86	2	3	4	3	1	1599	175.4	5.33				1	3					10125.3	40411.7	11532.5	-3	-3	-3	-1.27865	-0.0525272	-0.780089	3|1|0	0|0|0	13.33	0.18	1	1
210	Q9BX67	JAM3	Junctional adhesion molecule C	Junctional adhesion molecule C OS=Homo sapiens OX=9606 GN=JAM3 PE=1 SV=1	0	11.114	20	4	4	4	1	310	35	7.59				1		3				86594.3	81820	62876	-3	-3	-3	0.772195	0.619664	0.748958	0|1|3	0|0|0	13.33	0.18	1	1
236	A0A087X1E4	ARFIP2	Arfaptin-2	Arfaptin-2 OS=Homo sapiens OX=9606 GN=ARFIP2 PE=1 SV=1	0	9.861	11	3	4	3	1	374	41.6	6.38					1	3				45917.9	68640.1	28252.6	-3	-3	-3	0.166002	0.452288	0.027727	1|0|3	0|0|0	13.33	0.18	1	1
624	P26006	ITGA3	Integrin alpha-3	Integrin alpha-3 OS=Homo sapiens OX=9606 GN=ITGA3 PE=1 SV=5	0	1.921	1	1	3	1	1	1051	116.5	6.77				1	2		5065.74	5631.68	3471.09	28797.9	43581	10245	-1.40913	-1.42163	-1.3222	-0.279821	0.019418	-0.886819	2|1|0	0|0|0	10	0.21	1	1
418	P62829	RPL23	60S ribosomal protein L23	60S ribosomal protein L23 OS=Homo sapiens OX=9606 GN=RPL23 PE=1 SV=1	0	4.273	11	1	3	1	1	140	14.9	10.51				1	2		11717.1	9601.06	13057.7	32015.2	36366.9	21719.9	-0.741368	-0.960093	-0.222289	-0.178618	-0.153025	-0.209345	2|1|0	0|0|0	10	0.21	1	1
543	B4DR61	SEC61A1	Protein transport protein Sec61 subunit alpha isoform 1	cDNA FLJ59739, highly similar to Protein transport protein Sec61 subunit alpha isoform 1 OS=Homo sapiens OX=9606 GN=SEC61A1 PE=1 SV=1	0	2.719	4	2	3	2	1	482	52.9	8.24				1	2		6423.06	15775.7	6120.29	27063.6	43320.2	14026.4	-1.22009	-0.530455	-0.851374	-0.339176	0.0136995	-0.603585	2|1|0	0|0|0	10	0.21	1	1
356	Q92522	H1FX	Histone H1x	Histone H1x OS=Homo sapiens OX=9606 GN=H1FX PE=1 SV=1	0	5.838	17	3	3	3	1	213	22.5	10.76				1	2		14772.3	8795.47		26433.6	27274	7893.6	-0.556858	-1.03591	-3	-0.361682	-0.427204	-1.12189	2|1|0	0|0|0	10	0.21	1	1
434	P35998	PSMC2	26S proteasome regulatory subunit 7	26S proteasome regulatory subunit 7 OS=Homo sapiens OX=9606 GN=PSMC2 PE=1 SV=3	0	4.063	3	1	3	1	1	433	48.6	5.95				2	1		4862.84		2362.08	15416.1	18103.4	5168.14	-1.44168	-3	-1.64176	-0.876945	-0.817742	-1.50373	1|2|0	0|0|0	10	0.21	1	1
647	Q8TCJ2	STT3B	Dolichyl-diphosphooligosaccharide--protein glycosyltransferase subunit STT3B	Dolichyl-diphosphooligosaccharide--protein glycosyltransferase subunit STT3B OS=Homo sapiens OX=9606 GN=STT3B PE=1 SV=1	0	1.801	1	1	3	1	1	826	93.6	8.91				2	1			5359.51	6067.81	28289.4	23856.4	18178.3	-3	-1.46448	-0.858523	-0.296845	-0.55478	-0.369824	1|2|0	0|0|0	10	0.21	1	1
424	Q14C86	GAPVD1	GTPase-activating protein and VPS9 domain-containing protein 1	GTPase-activating protein and VPS9 domain-containing protein 1 OS=Homo sapiens OX=9606 GN=GAPVD1 PE=1 SV=2	0	4.187	2	2	3	2	1	1478	164.9	5.22				2	1				3196.53	11536.4	8317.92	8590.93	-3	-3	-1.39061	-1.15398	-1.55881	-1.04556	1|2|0	0|0|0	10	0.21	1	1
352	Q93008	USP9X	Probable ubiquitin carboxyl-terminal hydrolase FAF-X	Probable ubiquitin carboxyl-terminal hydrolase FAF-X OS=Homo sapiens OX=9606 GN=USP9X PE=1 SV=3	0	5.943	1	2	3	2	1	2570	292.1	5.8				1	2		4857.89			30135.3	37775.4	3156.43	-1.44249	-3	-3	-0.236445	-0.116814	-1.94827	2|1|0	0|0|0	10	0.21	1	1
444	P47755	CAPZA2	F-actin-capping protein subunit alpha-2	F-actin-capping protein subunit alpha-2 OS=Homo sapiens OX=9606 GN=CAPZA2 PE=1 SV=3	0	3.932	6	2	3	1	1	286	32.9	5.85				2	1					10770.5	10722.9	3220.71	-3	-3	-3	-1.21962	-1.3168	-1.93009	1|2|0	0|0|0	10	0.21	1	1
705	Q8TE58	ADAMTS15	A disintegrin and metalloproteinase with thrombospondin motifs 15	A disintegrin and metalloproteinase with thrombospondin motifs 15 OS=Homo sapiens OX=9606 GN=ADAMTS15 PE=2 SV=1	0	1.419	1	1	3	1	1	950	103.2	8.57				2	1					355667	472050	206982	-3	-3	-3	2.12219	2.28972	1.82314	1|2|0	0|0|0	10	0.21	1	1
502	A0A0U1RQQ9	SCYL2	SCY1-like protein 2	SCY1-like protein 2 OS=Homo sapiens OX=9606 GN=SCYL2 PE=1 SV=1	0	3.095	3	2	3	2	1	933	104	8.22				1	2					22520.3	22245.6	20541.3	-3	-3	-3	-0.514784	-0.621398	-0.259645	2|1|0	0|0|0	10	0.21	1	1
519	O60763	USO1	General vesicular transport factor p115	General vesicular transport factor p115 OS=Homo sapiens OX=9606 GN=USO1 PE=1 SV=2	0	2.936	1	1	3	1	1	962	107.8	4.91				1	2					14066.4	15485.3	5456.33	-3	-3	-3	-0.964497	-0.966593	-1.45481	2|1|0	0|0|0	10	0.21	1	1
323	A0A0D9SEY1	MAP4K4	Mitogen-activated protein kinase kinase kinase kinase 4	Mitogen-activated protein kinase kinase kinase kinase 4, isoform CRA_a OS=Homo sapiens OX=9606 GN=MAP4K4 PE=1 SV=1	0	6.784	3	3	3	3	1	1320	151	7.58					2	1				41466.4	31939.9	18923.4	-3	-3	-3	0.0685605	-0.276714	-0.333605	2|0|1	0|0|0	10	0.21	1	1
440	Q9Y639	NPTN	Neuroplastin	Neuroplastin OS=Homo sapiens OX=9606 GN=NPTN PE=1 SV=2	0	3.971	5	2	3	2	1	398	44.4	7.99				1	2					19072.6	32265.6	9469.92	-3	-3	-3	-0.673565	-0.267047	-0.957741	2|1|0	0|0|0	10	0.21	1	1
314	O75477	ERLIN1	Erlin-1	Erlin-1 OS=Homo sapiens OX=9606 GN=ERLIN1 PE=1 SV=1	0	7.01	7	2	3	2	1	346	38.9	7.87				1	2					6418.62	23739.4	6672.86	-3	-3	-3	-1.71423	-0.559466	-1.27335	2|1|0	0|0|0	10	0.21	1	1
646	Q9Y2T2	AP3M1	AP-3 complex subunit mu-1	AP-3 complex subunit mu-1 OS=Homo sapiens OX=9606 GN=AP3M1 PE=1 SV=1	0	1.806	3	1	3	1	1	418	46.9	6.93				1	2					11834.8	12903.4	15223	-3	-3	-3	-1.12957	-1.14041	-0.529783	2|1|0	0|0|0	10	0.21	1	1
445	P61221	ABCE1	ATP-binding cassette sub-family E member 1	ATP-binding cassette sub-family E member 1 OS=Homo sapiens OX=9606 GN=ABCE1 PE=1 SV=1	0	3.919	4	2	3	2	1	599	67.3	8.34				1	2					23434.8	21978.5	8484.79	-3	-3	-3	-0.476747	-0.632909	-1.05677	2|1|0	0|0|0	10	0.21	1	1
704	O14523	C2CD2L	Phospholipid transfer protein C2CD2L	Phospholipid transfer protein C2CD2L OS=Homo sapiens OX=9606 GN=C2CD2L PE=1 SV=3	0	1.43	1	1	3	1	1	706	76.1	7.69				1		2				9854.73	9729.41	4731.64	-3	-3	-3	-1.30453	-1.40945	-1.58329	0|1|2	0|0|0	10	0.21	1	1
469	Q96D71	REPS1	RalBP1-associated Eps domain-containing protein 1	RalBP1-associated Eps domain-containing protein 1 OS=Homo sapiens OX=9606 GN=REPS1 PE=1 SV=3	0	3.469	3	2	3	2	1	796	86.6	5.69				1	2					39503.1	45652.2	16300.3	-3	-3	-3	0.0222111	0.0636638	-0.468136	2|1|0	0|0|0	10	0.21	1	1
390	Q8TBA6	GOLGA5	Golgin subfamily A member 5	Golgin subfamily A member 5 OS=Homo sapiens OX=9606 GN=GOLGA5 PE=1 SV=3	0	4.925	4	2	3	2	1	731	83	5.83				1	2					20495.9	12476.6	9579.63	-3	-3	-3	-0.604789	-1.17246	-0.947356	2|1|0	0|0|0	10	0.21	1	1
354	Q9C0C2	TNKS1BP1	182 kDa tankyrase-1-binding protein	182 kDa tankyrase-1-binding protein OS=Homo sapiens OX=9606 GN=TNKS1BP1 PE=1 SV=4	0	5.887	1	2	3	2	1	1729	181.7	4.86				2	1					14806.2	44053.7	17535.1	-3	-3	-3	-0.915523	0.0296983	-0.402304	1|2|0	0|0|0	10	0.21	1	1
414	P02786	TFRC	Transferrin receptor protein 1	Transferrin receptor protein 1 OS=Homo sapiens OX=9606 GN=TFRC PE=1 SV=2	0	4.403	2	1	3	1	1	760	84.8	6.61				2	1					11183	15930.9	2848.68	-3	-3	-3	-1.1837	-0.939563	-2.04076	1|2|0	0|0|0	10	0.21	1	1
378	P42356	PI4KA	Phosphatidylinositol 4-kinase alpha	Phosphatidylinositol 4-kinase alpha OS=Homo sapiens OX=9606 GN=PI4KA PE=1 SV=4	0	5.109	1	2	3	2	1	2102	236.7	7.06				2	1					27012.4	28846.7	13147.9	-3	-3	-3	-0.340984	-0.373782	-0.661898	1|2|0	0|0|0	10	0.21	1	1
602	Q6ULP2	AFTPH	Aftiphilin	Aftiphilin OS=Homo sapiens OX=9606 GN=AFTPH PE=1 SV=3	0	2.087	1	1	3	1	1	936	102.1	4.54					1	2				15410.3	10360.3	7626.08	-3	-3	-3	-0.877307	-1.34958	-1.15297	1|0|2	0|0|0	10	0.21	1	1
592	Q8IW35	CEP97	Centrosomal protein of 97 kDa	Centrosomal protein of 97 kDa OS=Homo sapiens OX=9606 GN=CEP97 PE=1 SV=1	0	2.143	1	1	3	1	1	865	96.9	5.02				2	1					6988.39	9462.56	3762.25	-3	-3	-3	-1.63296	-1.43595	-1.78998	1|2|0	0|0|0	10	0.21	1	1
159	P62241	RPS8	40S ribosomal protein S8	40S ribosomal protein S8 OS=Homo sapiens OX=9606 GN=RPS8 PE=1 SV=2	0	14.918	23	4	31	4	1	208	24.2	10.32	4	3	6	6	6	6	273179	175566	113490	420691	551572	195962	1.76633	1.5542	1.57284	2.28263	2.43807	1.77382	6|6|6	3|4|6	1.38	0.32	0	1
80	P68104	EEF1A1	Elongation factor 1-alpha 1	Elongation factor 1-alpha 1 OS=Homo sapiens OX=9606 GN=EEF1A1 PE=1 SV=1	0	29.225	28	9	63	9	1	462	50.1	9.01	7	3	17	9	11	16	706056	491890	583806	1.26901e+06	1.20453e+06	866981	2.5225	2.44552	2.93256	3.33767	3.18237	3.11453	11|9|16	3|7|17	1.33	0.33	0	1
606	Q5JWF2	GNAS	Guanine nucleotide-binding protein G(s) subunit alpha isoforms XLas	Guanine nucleotide-binding protein G(s) subunit alpha isoforms XLas OS=Homo sapiens OX=9606 GN=GNAS PE=1 SV=2	0	2.039	1	1	2	1	1	1037	111	5.03				1	1		6648.92	10362.6	5929.86	30910.7	35561.2	13991.9	-1.19256	-0.894059	-0.877615	-0.212168	-0.174373	-0.605807	1|1|0	0|0|0	6.67	0.36	1	1
697	P61224	RAP1B	Ras-related protein Rap-1b	Ras-related protein Rap-1b OS=Homo sapiens OX=9606 GN=RAP1B PE=1 SV=1	0	1.485	6	1	2	1	1	184	20.8	5.78				1	1		14912.5	16512.6	6423.99	32968	44002.1	11163.3	-0.549335	-0.490957	-0.811167	-0.150597	0.0285816	-0.809425	1|1|0	0|0|0	6.67	0.36	1	1
565	P09543	CNP	2&#039;,3&#039;-cyclic-nucleotide 3&#039;-phosphodiesterase	2',3'-cyclic-nucleotide 3'-phosphodiesterase OS=Homo sapiens OX=9606 GN=CNP PE=1 SV=2	0	2.435	2	1	2	1	1	421	47.5	9.07				1	1		6388.15	6129.3	1827.19	14289.9	21430.6	4768.84	-1.22443	-1.34837	-1.85492	-0.949439	-0.656964	-1.57623	1|1|0	0|0|0	6.67	0.36	1	1
479	P52948	NUP98	Nuclear pore complex protein Nup98-Nup96	Nuclear pore complex protein Nup98-Nup96 OS=Homo sapiens OX=9606 GN=NUP98 PE=1 SV=4	0	3.379	1	2	2	2	1	1817	197.5	6.4					1	1		2970.08	1161.58	7998.5	14408.5	3760.92	-3	-1.97518	-2.23099	-1.50395	-1.03528	-1.7903	1|0|1	0|0|0	6.67	0.36	1	1
546	Q9H3N1	TMX1	Thioredoxin-related transmembrane protein 1	Thioredoxin-related transmembrane protein 1 OS=Homo sapiens OX=9606 GN=TMX1 PE=1 SV=1	0	2.708	4	1	2	1	1	280	31.8	4.98				1	1		7991.81	5682.24		45984.4	72855.6	15127.1	-1.04607	-1.4139	-3	0.167385	0.509084	-0.53548	1|1|0	0|0|0	6.67	0.36	1	1
573	F6WQW2	RANBP1	Ran-specific GTPase-activating protein	Ran-specific GTPase-activating protein OS=Homo sapiens OX=9606 GN=RANBP1 PE=1 SV=1	0	2.38	4	1	2	1	1	278	31.9	8.75				1	1		7537.89		6763.88	16808.2	19261.1	20345.5	-1.09264	-3	-0.768367	-0.794336	-0.758673	-0.268278	1|1|0	0|0|0	6.67	0.36	1	1
613	Q96AG4	LRRC59	Leucine-rich repeat-containing protein 59	Leucine-rich repeat-containing protein 59 OS=Homo sapiens OX=9606 GN=LRRC59 PE=1 SV=1	0	2.019	3	1	2	1	1	307	34.9	9.57					1	1	6173.65	6810.23		21906	20013.4	6671.38	-1.25162	-1.25723	-3	-0.541211	-0.722163	-1.27355	1|0|1	0|0|0	6.67	0.36	1	1
506	P37837	TALDO1	Transaldolase	Transaldolase OS=Homo sapiens OX=9606 GN=TALDO1 PE=1 SV=2	0	3.068	6	2	2	2	1	337	37.5	6.81				1	1			7362.75	3665.72	30505.1	39140.5	9009.87	-3	-1.18974	-1.27691	-0.224788	-0.0829859	-1.00264	1|1|0	0|0|0	6.67	0.36	1	1
517	P14868	DARS	Aspartate--tRNA ligase, cytoplasmic	Aspartate--tRNA ligase, cytoplasmic OS=Homo sapiens OX=9606 GN=DARS PE=1 SV=2	0	2.944	2	1	2	1	1	501	57.1	6.55				1	1			11448.4	4250	22340.7	29656.3	9272.8	-3	-0.807848	-1.15413	-0.522435	-0.347404	-0.976704	1|1|0	0|0|0	6.67	0.36	1	1
612	Q658P3	STEAP3	Metalloreductase STEAP3	Metalloreductase STEAP3 OS=Homo sapiens OX=9606 GN=STEAP3 PE=1 SV=2	0	2.021	2	1	2	1	1	488	54.6	8.6				1	1		5242.06		4895.73	13815.8	19754.8	11509.5	-1.38188	-3	-1.03671	-0.981677	-0.734555	-0.781889	1|1|0	0|0|0	6.67	0.36	1	1
454	Q15311	RALBP1	RalA-binding protein 1	RalA-binding protein 1 OS=Homo sapiens OX=9606 GN=RALBP1 PE=1 SV=3	0	3.72	3	2	2	2	1	655	76	5.88				1		1	4600.82	4002.92		14807.3	22972.5	10807.7	-1.48579	-1.71698	-3	-0.915451	-0.590759	-0.838613	0|1|1	0|0|0	6.67	0.36	1	1
760	Q9NQC3	RTN4	Reticulon-4	Reticulon-4 OS=Homo sapiens OX=9606 GN=RTN4 PE=1 SV=2	0	1.189	1	1	2	1	1	1192	129.9	4.5				1	1			4767.41		28357.3	35430.3	12938	-3	-1.56577	-3	-0.294554	-0.177888	-0.676409	1|1|0	0|0|0	6.67	0.36	1	1
406	Q9ULC3	RAB23	Ras-related protein Rab-23	Ras-related protein Rab-23 OS=Homo sapiens OX=9606 GN=RAB23 PE=1 SV=1	0	4.609	8	2	2	2	1	237	26.6	6.6				1	1				3968.39	29972.4	26589.8	19506.7	-3	-3	-1.21105	-0.241623	-0.451414	-0.306237	1|1|0	0|0|0	6.67	0.36	1	1
666	Q5TH30	NDRG3	NDRG family member 3, isoform CRA_c	NDRG family member 3, isoform CRA_c OS=Homo sapiens OX=9606 GN=NDRG3 PE=1 SV=1	0	1.631	4	1	2	1	1	388	42.8	5.33				1	1			4615.54		10127.9	13059.8	8204.28	-3	-1.59378	-3	-1.2784	-1.12893	-1.08708	1|1|0	0|0|0	6.67	0.36	1	1
497	Q8TCT9	HM13	Minor histocompatibility antigen H13	Minor histocompatibility antigen H13 OS=Homo sapiens OX=9606 GN=HM13 PE=1 SV=1	0	3.138	3	1	2	1	1	377	41.5	6.43				1	1			10672.9		32162.7	30239.5	4853.49	-3	-0.868527	-3	-0.174227	-0.328847	-1.56036	1|1|0	0|0|0	6.67	0.36	1	1
639	O43143	DHX15	Pre-mRNA-splicing factor ATP-dependent RNA helicase DHX15	Pre-mRNA-splicing factor ATP-dependent RNA helicase DHX15 OS=Homo sapiens OX=9606 GN=DHX15 PE=1 SV=2	0	1.838	2	1	2	1	1	795	90.9	7.46				1	1			6629.93		16727.4	15946.4	5250.88	-3	-1.28045	-3	-0.79894	-0.938633	-1.48942	1|1|0	0|0|0	6.67	0.36	1	1
588	Q92973	TNPO1	Transportin-1	Transportin-1 OS=Homo sapiens OX=9606 GN=TNPO1 PE=1 SV=2	0	2.185	1	1	2	1	1	898	102.3	4.98				1	1					12716.1	13786.6	6279.17	-3	-3	-3	-1.06093	-1.07732	-1.32818	1|1|0	0|0|0	6.67	0.36	1	1
355	O60869	EDF1	Endothelial differentiation-related factor 1	Endothelial differentiation-related factor 1 OS=Homo sapiens OX=9606 GN=EDF1 PE=1 SV=1	0	5.877	10	1	2	1	1	148	16.4	9.95				1	1					19341.9	19078	4958.38	-3	-3	-3	-0.660166	-0.767776	-1.54109	1|1|0	0|0|0	6.67	0.36	1	1
402	O43752	STX6	Syntaxin-6	Syntaxin-6 OS=Homo sapiens OX=9606 GN=STX6 PE=1 SV=1	0	4.727	9	2	2	2	1	255	29.2	4.93					1	1				15441.5	16569	15582	-3	-3	-3	-0.875374	-0.902139	-0.508767	1|0|1	0|0|0	6.67	0.36	1	1
495	Q9ULH0	KIDINS220	Kinase D-interacting substrate of 220 kDa	Kinase D-interacting substrate of 220 kDa OS=Homo sapiens OX=9606 GN=KIDINS220 PE=1 SV=3	0	3.204	1	2	2	2	1	1771	196.4	6.62				1	1					17749.4	17864.3	9275.41	-3	-3	-3	-0.742272	-0.830412	-0.976451	1|1|0	0|0|0	6.67	0.36	1	1
648	Q9UQN3	CHMP2B	Charged multivesicular body protein 2b	Charged multivesicular body protein 2b OS=Homo sapiens OX=9606 GN=CHMP2B PE=1 SV=1	0	1.789	5	1	2	1	1	213	23.9	8.76				1	1					19632.2	14702.7	5986.49	-3	-3	-3	-0.645931	-1.01601	-1.37121	1|1|0	0|0|0	6.67	0.36	1	1
655	Q15907	RAB11B	Ras-related protein Rab-11B	Ras-related protein Rab-11B OS=Homo sapiens OX=9606 GN=RAB11B PE=1 SV=4	0	1.76	5	1	2	1	1	218	24.5	5.94				1	1					72787.7	68144.9	19558.2	-3	-3	-3	0.606224	0.445389	-0.303859	1|1|0	0|0|0	6.67	0.36	1	1
633	O95816	BAG2	BAG family molecular chaperone regulator 2	BAG family molecular chaperone regulator 2 OS=Homo sapiens OX=9606 GN=BAG2 PE=1 SV=1	0	1.881	4	1	2	1	1	211	23.8	6.7				1	1					3410.17	6080.52	3821.04	-3	-3	-3	-2.31857	-1.85739	-1.776	1|1|0	0|0|0	6.67	0.36	1	1
425	Q15382	RHEB	GTP-binding protein Rheb	GTP-binding protein Rheb OS=Homo sapiens OX=9606 GN=RHEB PE=1 SV=1	0	4.185	14	2	2	2	1	184	20.5	5.92					1	1				27778.4	35275.2	36685.4	-3	-3	-3	-0.314264	-0.182067	0.26321	1|0|1	0|0|0	6.67	0.36	1	1
435	Q9Y6B6	SAR1B	GTP-binding protein SAR1b	GTP-binding protein SAR1b OS=Homo sapiens OX=9606 GN=SAR1B PE=1 SV=1	0	4.059	11	2	2	2	1	198	22.4	6.11				1	1					49749.9	43877.9	19205.4	-3	-3	-3	0.242594	0.0258881	-0.320271	1|1|0	0|0|0	6.67	0.36	1	1
498	Q9BVC6	TMEM109	Transmembrane protein 109	Transmembrane protein 109 OS=Homo sapiens OX=9606 GN=TMEM109 PE=1 SV=1	0	3.11	5	1	2	1	1	243	26.2	10.48				1	1					38118.8	47627.6	27390.4	-3	-3	-3	-0.0118739	0.104029	-0.000215995	1|1|0	0|0|0	6.67	0.36	1	1
552	F8WAR4	CHCHD3	MICOS complex subunit	MICOS complex subunit OS=Homo sapiens OX=9606 GN=CHCHD3 PE=1 SV=1	0	2.595	4	1	2	1	1	241	27.7	6.64				1	1					10139.3	18249	2194.19	-3	-3	-3	-1.27732	-0.810109	-2.2761	1|1|0	0|0|0	6.67	0.36	1	1
638	P53007	SLC25A1	Tricarboxylate transport protein, mitochondrial	Tricarboxylate transport protein, mitochondrial OS=Homo sapiens OX=9606 GN=SLC25A1 PE=1 SV=2	0	1.846	3	1	2	1	1	311	34	9.89					1	1				30212.6	51049	14030.2	-3	-3	-3	-0.233995	0.170136	-0.603345	1|0|1	0|0|0	6.67	0.36	1	1
382	Q13190	STX5	Syntaxin-5	Syntaxin-5 OS=Homo sapiens OX=9606 GN=STX5 PE=1 SV=2	0	5.036	6	2	2	2	1	355	39.6	9.16					1	1				56791.5	30215.9	27595.7	-3	-3	-3	0.36909	-0.329592	0.00651743	1|0|1	0|0|0	6.67	0.36	1	1
494	Q9Y6I9	TEX264	Testis-expressed protein 264	Testis-expressed protein 264 OS=Homo sapiens OX=9606 GN=TEX264 PE=1 SV=1	0	3.211	4	1	2	1	1	313	34.2	4.86				1	1					14735.9	17373.1	5211.23	-3	-3	-3	-0.920067	-0.856978	-1.49625	1|1|0	0|0|0	6.67	0.36	1	1
551	P16333	NCK1	Cytoplasmic protein NCK1	Cytoplasmic protein NCK1 OS=Homo sapiens OX=9606 GN=NCK1 PE=1 SV=1	0	2.621	4	1	2	1	1	377	42.8	6.47				1	1					13872	17585.7	11940.4	-3	-3	-3	-0.977802	-0.845388	-0.748754	1|1|0	0|0|0	6.67	0.36	1	1
521	P53990	IST1	IST1 homolog	IST1 homolog OS=Homo sapiens OX=9606 GN=IST1 PE=1 SV=1	0	2.919	3	1	2	1	1	364	39.7	5.35				1	1					23264.6	19217.2	6702.77	-3	-3	-3	-0.48371	-0.760847	-1.26932	1|1|0	0|0|0	6.67	0.36	1	1
515	P53367	ARFIP1	Arfaptin-1	Arfaptin-1 OS=Homo sapiens OX=9606 GN=ARFIP1 PE=1 SV=2	0	2.963	3	1	2	1	1	373	41.7	6.7				1		1				30078.1	35525.2	41753.7	-3	-3	-3	-0.238258	-0.175338	0.37988	0|1|1	0|0|0	6.67	0.36	1	1
530	A0MZ66	SHTN1	Shootin-1	Shootin-1 OS=Homo sapiens OX=9606 GN=SHTN1 PE=1 SV=4	0	2.852	1	1	2	1	1	631	71.6	5.33				1	1					10041.8	9164.38	3894.47	-3	-3	-3	-1.28656	-1.46647	-1.75884	1|1|0	0|0|0	6.67	0.36	1	1
511	Q9Y6M5	SLC30A1	Zinc transporter 1	Zinc transporter 1 OS=Homo sapiens OX=9606 GN=SLC30A1 PE=1 SV=3	0	3.023	2	1	2	1	1	507	55.3	6.48				1	1					11278.4	9203.23	25815	-3	-3	-3	-1.17558	-1.46243	-0.0536196	1|1|0	0|0|0	6.67	0.36	1	1
661	O00592	PODXL	Podocalyxin	Podocalyxin OS=Homo sapiens OX=9606 GN=PODXL PE=1 SV=2	0	1.676	2	1	2	1	1	558	58.6	5.49				1	1					34394.2	27572.8	13964.7	-3	-3	-3	-0.110127	-0.41682	-0.607562	1|1|0	0|0|0	6.67	0.36	1	1
619	Q92575	UBXN4	UBX domain-containing protein 4	UBX domain-containing protein 4 OS=Homo sapiens OX=9606 GN=UBXN4 PE=1 SV=2	0	1.953	3	1	2	1	1	508	56.7	6.38				1	1					8574.33	11432.8	6037.36	-3	-3	-3	-1.43752	-1.25571	-1.36358	1|1|0	0|0|0	6.67	0.36	1	1
477	Q9UG63	ABCF2	ATP-binding cassette sub-family F member 2	ATP-binding cassette sub-family F member 2 OS=Homo sapiens OX=9606 GN=ABCF2 PE=1 SV=2	0	3.391	3	2	2	2	1	623	71.2	7.37				1	1					7741.18	26167.1	6371.92	-3	-3	-3	-1.5352	-0.466684	-1.31496	1|1|0	0|0|0	6.67	0.36	1	1
587	A0A2R8YD95	VPS45	Vacuolar protein sorting-associated protein 45	Vacuolar protein sorting-associated protein 45 OS=Homo sapiens OX=9606 GN=VPS45 PE=1 SV=1	0	2.264	2	1	2	1	1	643	73.6	8.63				1	1					10790.3	13718.2	11140.6	-3	-3	-3	-1.21786	-1.08206	-0.811257	1|1|0	0|0|0	6.67	0.36	1	1
417	Q9BTX1	NDC1	Nucleoporin NDC1	Nucleoporin NDC1 OS=Homo sapiens OX=9606 GN=NDC1 PE=1 SV=2	0	4.283	2	1	2	1	1	674	76.3	9.09				1	1					12633.2	17821.2	9617.43	-3	-3	-3	-1.06719	-0.832712	-0.943805	1|1|0	0|0|0	6.67	0.36	1	1
611	O14641	DVL2	Segment polarity protein dishevelled homolog DVL-2	Segment polarity protein dishevelled homolog DVL-2 OS=Homo sapiens OX=9606 GN=DVL2 PE=1 SV=1	0	2.027	2	1	2	1	1	736	78.9	6.02					1	1				10739.5	13107.6	4731.11	-3	-3	-3	-1.22237	-1.12544	-1.58339	1|0|1	0|0|0	6.67	0.36	1	1
557	A0A2R8Y5A3	CTNNB1	Catenin beta-1	Catenin beta-1 OS=Homo sapiens OX=9606 GN=CTNNB1 PE=1 SV=1	0	2.514	2	1	2	1	1	783	85.6	5.97				1	1					20282.9	18340.8	9741.45	-3	-3	-3	-0.614774	-0.805328	-0.932254	1|1|0	0|0|0	6.67	0.36	1	1
411	Q92609	TBC1D5	TBC1 domain family member 5	TBC1 domain family member 5 OS=Homo sapiens OX=9606 GN=TBC1D5 PE=1 SV=1	0	4.465	4	2	2	2	1	795	88.9	6.54				1		1				13767.4	10014.1	5006.94	-3	-3	-3	-0.985031	-1.38197	-1.5323	0|1|1	0|0|0	6.67	0.36	1	1
464	Q96QK1	VPS35	Vacuolar protein sorting-associated protein 35	Vacuolar protein sorting-associated protein 35 OS=Homo sapiens OX=9606 GN=VPS35 PE=1 SV=2	0	3.553	3	2	2	2	1	796	91.6	5.49				1		1				17198.2	21466.1	10748.6	-3	-3	-3	-0.772418	-0.655387	-0.843555	0|1|1	0|0|0	6.67	0.36	1	1
492	Q14118	DAG1	Dystroglycan	Dystroglycan OS=Homo sapiens OX=9606 GN=DAG1 PE=1 SV=2	0	3.223	1	1	2	1	1	895	97.4	8.56				1	1					14091.9	21471.8	8878.02	-3	-3	-3	-0.962772	-0.655136	-1.01593	1|1|0	0|0|0	6.67	0.36	1	1
394	P83731	RPL24	60S ribosomal protein L24	60S ribosomal protein L24 OS=Homo sapiens OX=9606 GN=RPL24 PE=1 SV=1	0	4.823	13	2	4	2	1	157	17.8	11.25		1		1	1	1	98255.4	67870.7	25566.4	173248	183476	48633.4	0.952039	0.731935	0.335512	1.43488	1.38921	0.517389	1|1|1	1|0|0	3	0.36	0	1
504	B7Z6Z4	MYL6	Myosin light polypeptide 6	cDNA FLJ56329, highly similar to Myosin light polypeptide 6 OS=Homo sapiens OX=9606 GN=MYL6 PE=1 SV=1	0	3.072	5	1	4	1	1	238	26.7	5.08		1		1	1	1	21680.5	26117.8	6570.35	83835.3	88276.1	17437.1	-0.25134	-0.0942844	-0.792465	0.741254	0.692035	-0.407353	1|1|1	1|0|0	3	0.36	0	1
465	P62195	PSMC5	26S proteasome regulatory subunit 8	26S proteasome regulatory subunit 8 OS=Homo sapiens OX=9606 GN=PSMC5 PE=1 SV=1	0	3.55	3	1	4	1	1	406	45.6	7.55			1	1	1	1	5515.88	3652.2	2639.32	26947.7	32513.4	9970.72	-1.34134	-1.79631	-1.54963	-0.343275	-0.259757	-0.911281	1|1|1	0|0|1	3	0.36	0	1
368	Q02543	RPL18A	60S ribosomal protein L18a	60S ribosomal protein L18a OS=Homo sapiens OX=9606 GN=RPL18A PE=1 SV=2	0	5.436	12	2	6	2	1	176	20.7	10.71		2		2	2		87112.8	70863.4		95500.6	173877	7766.38	0.856187	0.769266	-3	0.865744	1.338	-1.13654	2|2|0	2|0|0	2	0.15	0	1
346	Q9H920	RNF121	RING finger protein 121	RING finger protein 121 OS=Homo sapiens OX=9606 GN=RNF121 PE=1 SV=1	0	6.153	8	2	3	2	1	327	37.9	7.06						3				11531	17839.3	59500.1	-3	-3	-3	-1.15442	-0.831744	0.699204	0|0|3	0|0|0	10	0.18	0	1
499	P11233	RALA	Ras-related protein Ral-A	Ras-related protein Ral-A OS=Homo sapiens OX=9606 GN=RALA PE=1 SV=1	0	3.11	13	2	2	2	1	206	23.6	7.11					2		7727.81	8239.53		35296.1	45843.6	17539.4	-1.07282	-1.0924	-3	-0.0853916	0.0676513	-0.40208	2|0|0	0|0|0	6.67	0.21	0	1
398	O00151	PDLIM1	PDZ and LIM domain protein 1	PDZ and LIM domain protein 1 OS=Homo sapiens OX=9606 GN=PDLIM1 PE=1 SV=4	0	4.77	6	2	2	2	1	329	36	7.02					2		11211.5	4173.83		42114.6	38446.1	11895.9	-0.776493	-1.68081	-3	0.0833827	-0.100042	-0.752121	2|0|0	0|0|0	6.67	0.21	0	1
453	O75146	HIP1R	Huntingtin-interacting protein 1-related protein	Huntingtin-interacting protein 1-related protein OS=Homo sapiens OX=9606 GN=HIP1R PE=1 SV=2	0	3.736	2	2	2	2	1	1068	119.3	6.67					2		4336.43	6130.32		18860.1	29179.6	21775.4	-1.53292	-1.34823	-3	-0.684269	-0.362845	-0.207046	2|0|0	0|0|0	6.67	0.21	0	1
436	P35606	COPB2	Coatomer subunit beta&#039;	Coatomer subunit beta' OS=Homo sapiens OX=9606 GN=COPB2 PE=1 SV=2	0	4.05	2	2	2	2	1	906	102.4	5.27					2			18161.5	5120.51	22158.1	39931.8	9047.49	-3	-0.408609	-0.999441	-0.530274	-0.0639133	-0.998881	2|0|0	0|0|0	6.67	0.21	0	1
716	P13667	PDIA4	Protein disulfide-isomerase A4	Protein disulfide-isomerase A4 OS=Homo sapiens OX=9606 GN=PDIA4 PE=1 SV=2	0	1.368	2	1	2	1	1	645	72.9	5.07					2				1012.36	3112.14	5409.95	2465.43	-3	-3	-2.34514	-2.40596	-1.96873	-2.17102	2|0|0	0|0|0	6.67	0.21	0	1
622	P00846	MT-ATP6	ATP synthase subunit a	ATP synthase subunit a OS=Homo sapiens OX=9606 GN=MT-ATP6 PE=1 SV=1	0	1.931	4	1	2	1	1	226	24.8	10.1					2					5993.31	10375.8	10050.4	-3	-3	-3	-1.77974	-1.34816	-0.904107	2|0|0	0|0|0	6.67	0.21	0	1
302	Q9H3Q1	CDC42EP4	Cdc42 effector protein 4	Cdc42 effector protein 4 OS=Homo sapiens OX=9606 GN=CDC42EP4 PE=1 SV=1	0	7.533	11	2	2	2	1	356	38	5.19						2				10162.5	8200.62	24262.2	-3	-3	-3	-1.27514	-1.57235	-0.109549	0|0|2	0|0|0	6.67	0.21	0	1
462	Q99961	SH3GL1	Endophilin-A2	Endophilin-A2 OS=Homo sapiens OX=9606 GN=SH3GL1 PE=1 SV=1	0	3.585	7	2	2	2	1	368	41.5	5.43					2					22516.1	28677.2	10572	-3	-3	-3	-0.51496	-0.379397	-0.858486	2|0|0	0|0|0	6.67	0.21	0	1
691	M0R2N5	TECR	Very-long-chain enoyl-CoA reductase	Very-long-chain enoyl-CoA reductase OS=Homo sapiens OX=9606 GN=TECR PE=1 SV=1	0	1.533	3	1	2	1	1	346	39.9	9.61					2					8552.73	7743.2	18564.9	-3	-3	-3	-1.43993	-1.62704	-0.35085	2|0|0	0|0|0	6.67	0.21	0	1
601	Q9NZN8	CNOT2	CCR4-NOT transcription complex subunit 2	CCR4-NOT transcription complex subunit 2 OS=Homo sapiens OX=9606 GN=CNOT2 PE=1 SV=1	0	2.089	3	1	2	1	1	540	59.7	7.66				2						13308.2	11095.3	11352.7	-3	-3	-3	-1.01744	-1.28427	-0.794255	0|2|0	0|0|0	6.67	0.21	0	1
437	Q9BXB4	OSBPL11	Oxysterol-binding protein-related protein 11	Oxysterol-binding protein-related protein 11 OS=Homo sapiens OX=9606 GN=OSBPL11 PE=1 SV=2	0	4.018	4	2	2	2	1	747	83.6	7.06					2					6659.23	9842.76	3650.54	-3	-3	-3	-1.67906	-1.39842	-1.81715	2|0|0	0|0|0	6.67	0.21	0	1
365	P27824	CANX	Calnexin	Calnexin OS=Homo sapiens OX=9606 GN=CANX PE=1 SV=2	0	5.474	4	3	4	3	1	592	67.5	4.6		1			3		17768	21186		69460.7	67457.4	13442.6	-0.409819	-0.275345	-3	0.561518	0.435725	-0.641915	3|0|0	1|0|0	3	0.21	0	1
392	A8MUS3	RPL23A	60S ribosomal protein L23a	60S ribosomal protein L23a OS=Homo sapiens OX=9606 GN=RPL23A PE=1 SV=1	0	4.86	11	2	7	2	1	194	21.9	10.48	2	1		1	3		65408.4	35744.3	16399.8	154808	163403	46520.5	0.627997	0.177181	-0.0330949	1.32733	1.27879	0.477343	3|1|0	1|2|0	1.33	0.31	0	1
727	E9PR30	FAU	40S ribosomal protein S30	40S ribosomal protein S30 OS=Homo sapiens OX=9606 GN=FAU PE=1 SV=1	0	1.324	10	1	1	1	1	98	10.9	11.56					1		18297.3	11502.9	5342.38	33850.3	45019.7	13911.8	-0.386441	-0.803732	-0.964227	-0.125357	0.0503681	-0.610986	1|0|0	0|0|0	3.33	0.36	0	1
510	Q99873	PRMT1	Protein arginine N-methyltransferase 1	Protein arginine N-methyltransferase 1 OS=Homo sapiens OX=9606 GN=PRMT1 PE=1 SV=3	0	3.035	3	1	1	1	1	371	42.4	5.35					1		6882.21	6190.82	3653.38	16296	14461.4	9570	-1.1651	-1.33973	-1.27971	-0.823908	-1.03178	-0.948263	1|0|0	0|0|0	3.33	0.36	0	1
739	A0A2R8Y8E0	BRAF	Serine/threonine-protein kinase B-raf	Serine/threonine-protein kinase B-raf OS=Homo sapiens OX=9606 GN=BRAF PE=1 SV=1	0	1.27	1	1	1	1	1	807	89.1	7.78					1		7470.97		2392.11	17340.4	19977.6	5322.64	-1.09974	-3	-1.63127	-0.764547	-0.723869	-1.47718	1|0|0	0|0|0	3.33	0.36	0	1
734	P05388	RPLP0	60S acidic ribosomal protein P0	60S acidic ribosomal protein P0 OS=Homo sapiens OX=9606 GN=RPLP0 PE=1 SV=1	0	1.282	3	1	1	1	1	317	34.3	5.97					1		5224.61		2106.61	22344.4	21390.8	6272.65	-1.38454	-3	-1.73679	-0.522274	-0.658738	-1.32911	1|0|0	0|0|0	3.33	0.36	0	1
762	P51149	RAB7A	Ras-related protein Rab-7a	Ras-related protein Rab-7a OS=Homo sapiens OX=9606 GN=RAB7A PE=1 SV=1	0	1.186	5	1	1	1	1	207	23.5	6.7					1		15678.3	15934.7		24841.4	29684.5	7587.87	-0.509457	-0.521776	-3	-0.421048	-0.346498	-1.1575	1|0|0	0|0|0	3.33	0.36	0	1
620	P52209	PGD	6-phosphogluconate dehydrogenase, decarboxylating	6-phosphogluconate dehydrogenase, decarboxylating OS=Homo sapiens OX=9606 GN=PGD PE=1 SV=3	0	1.943	2	1	1	1	1	483	53.1	7.23				1			26165	14547		40538.9	53035.6	18721.1	-0.101623	-0.600609	-3	0.046944	0.206517	-0.343296	0|1|0	0|0|0	3.33	0.36	0	1
644	Q92574	TSC1	Hamartin	Hamartin OS=Homo sapiens OX=9606 GN=TSC1 PE=1 SV=2	0	1.824	1	1	1	1	1	1164	129.7	6.47					1		4555.3			11823.6	17463.6	2799.73	-1.49371	-3	-3	-1.13047	-0.852028	-2.05638	1|0|0	0|0|0	3.33	0.36	0	1
450	P61019	RAB2A	Ras-related protein Rab-2A	Ras-related protein Rab-2A OS=Homo sapiens OX=9606 GN=RAB2A PE=1 SV=1	0	3.805	7	1	1	1	1	212	23.5	6.54					1				3499.47	14780.8	17406.2	11779.7	-3	-3	-1.31544	-0.91716	-0.855167	-0.760967	1|0|0	0|0|0	3.33	0.36	0	1
722	P57088	TMEM33	Transmembrane protein 33	Transmembrane protein 33 OS=Homo sapiens OX=9606 GN=TMEM33 PE=1 SV=2	0	1.341	4	1	1	1	1	247	28	9.7					1		7228.99			14714.5	14127.2	5801.32	-1.12596	-3	-3	-0.921459	-1.05406	-1.39954	1|0|0	0|0|0	3.33	0.36	0	1
670	G3V325	ATP5MF-PTCD1	ATP5MF-PTCD1 readthrough	ATP5MF-PTCD1 readthrough OS=Homo sapiens OX=9606 GN=ATP5MF-PTCD1 PE=4 SV=1	0	1.605	1	1	1	1	1	749	84.1	8.72						1			12055.4	7787.5	6594.79	46368.8	-3	-3	-0.288589	-1.5295	-1.78002	0.474399	0|0|1	0|0|0	3.33	0.36	0	1
607	Q5JSH3	WDR44	WD repeat-containing protein 44	WD repeat-containing protein 44 OS=Homo sapiens OX=9606 GN=WDR44 PE=1 SV=1	0	2.036	1	1	1	1	1	913	101.3	5.45					1					8870.93	12605.3	3868.38	-3	-3	-3	-1.40503	-1.16268	-1.7649	1|0|0	0|0|0	3.33	0.36	0	1
752	Q16512	PKN1	Serine/threonine-protein kinase N1	Serine/threonine-protein kinase N1 OS=Homo sapiens OX=9606 GN=PKN1 PE=1 SV=2	0	1.22	1	1	1	1	1	942	103.9	6.37						1				18206.3	18747	8424.39	-3	-3	-3	-0.717982	-0.784453	-1.06321	0|0|1	0|0|0	3.33	0.36	0	1
709	B8ZZS0	BET1L	BET1-like protein	BET1-like protein OS=Homo sapiens OX=9606 GN=BET1L PE=1 SV=1	0	1.409	9	1	1	1	1	152	17.1	8.88					1					6798.01	9758.92	9224.95	-3	-3	-3	-1.65935	-1.40657	-0.981369	1|0|0	0|0|0	3.33	0.36	0	1
604	Q6IAA8	LAMTOR1	Ragulator complex protein LAMTOR1	Ragulator complex protein LAMTOR1 OS=Homo sapiens OX=9606 GN=LAMTOR1 PE=1 SV=2	0	2.049	10	1	1	1	1	161	17.7	5.15					1					32961.2	25383.2	13269.4	-3	-3	-3	-0.150791	-0.495665	-0.653607	1|0|0	0|0|0	3.33	0.36	0	1
423	Q8WU90	ZC3H15	Zinc finger CCCH domain-containing protein 15	Zinc finger CCCH domain-containing protein 15 OS=Homo sapiens OX=9606 GN=ZC3H15 PE=1 SV=1	0	4.194	3	1	1	1	1	426	48.6	5.31					1					9367.96	9268.82	8662.43	-3	-3	-3	-1.35293	-1.45567	-1.03809	1|0|0	0|0|0	3.33	0.36	0	1
483	P62330	ARF6	ADP-ribosylation factor 6	ADP-ribosylation factor 6 OS=Homo sapiens OX=9606 GN=ARF6 PE=1 SV=2	0	3.317	6	1	1	1	1	175	20.1	8.95				1						16762.7	22534.5	10883.6	-3	-3	-3	-0.796926	-0.609104	-0.832304	0|1|0	0|0|0	3.33	0.36	0	1
446	Q9H2M9	RAB3GAP2	Rab3 GTPase-activating protein non-catalytic subunit	Rab3 GTPase-activating protein non-catalytic subunit OS=Homo sapiens OX=9606 GN=RAB3GAP2 PE=1 SV=1	0	3.907	1	1	1	1	1	1393	155.9	5.62					1					22547.8	20479.8	11413.8	-3	-3	-3	-0.513616	-0.70021	-0.789419	1|0|0	0|0|0	3.33	0.36	0	1
554	Q9UL25	RAB21	Ras-related protein Rab-21	Ras-related protein Rab-21 OS=Homo sapiens OX=9606 GN=RAB21 PE=1 SV=3	0	2.566	6	1	1	1	1	225	24.3	7.94					1					2465.19	6556.03	13688.8	-3	-3	-3	-2.62865	-1.78564	-0.62555	1|0|0	0|0|0	3.33	0.36	0	1
635	P00403	MT-CO2	Cytochrome c oxidase subunit 2	Cytochrome c oxidase subunit 2 OS=Homo sapiens OX=9606 GN=MT-CO2 PE=1 SV=1	0	1.873	4	1	1	1	1	227	25.5	4.82					1					18759.8	26559.2	12144.7	-3	-3	-3	-0.689364	-0.45251	-0.733459	1|0|0	0|0|0	3.33	0.36	0	1
627	Q92600	CNOT9	CCR4-NOT transcription complex subunit 9	CCR4-NOT transcription complex subunit 9 OS=Homo sapiens OX=9606 GN=CNOT9 PE=1 SV=1	0	1.904	4	1	1	1	1	299	33.6	8.03				1						17014.5	14127.8	7667.17	-3	-3	-3	-0.78268	-1.05402	-1.14813	0|1|0	0|0|0	3.33	0.36	0	1
736	Q13501	SQSTM1	Sequestosome-1	Sequestosome-1 OS=Homo sapiens OX=9606 GN=SQSTM1 PE=1 SV=1	0	1.273	3	1	1	1	1	440	47.7	5.22				1						11372.1	18759.1	6946.27	-3	-3	-3	-1.16768	-0.783836	-1.23715	0|1|0	0|0|0	3.33	0.36	0	1
729	P14324	FDPS	Farnesyl pyrophosphate synthase	Farnesyl pyrophosphate synthase OS=Homo sapiens OX=9606 GN=FDPS PE=1 SV=4	0	1.319	4	1	1	1	1	419	48.2	6.15					1					8531.95	15211.2	6773.05	-3	-3	-3	-1.44226	-0.983614	-1.25992	1|0|0	0|0|0	3.33	0.36	0	1
663	P62191	PSMC1	26S proteasome regulatory subunit 4	26S proteasome regulatory subunit 4 OS=Homo sapiens OX=9606 GN=PSMC1 PE=1 SV=1	0	1.665	3	1	1	1	1	440	49.2	6.21					1					14442.2	20376.8	7798.7	-3	-3	-3	-0.939309	-0.705012	-1.13279	1|0|0	0|0|0	3.33	0.36	0	1
618	P13861	PRKAR2A	cAMP-dependent protein kinase type II-alpha regulatory subunit	cAMP-dependent protein kinase type II-alpha regulatory subunit OS=Homo sapiens OX=9606 GN=PRKAR2A PE=1 SV=2	0	1.965	3	1	1	1	1	404	45.5	5.07					1					15603.5	14979.9	9314.92	-3	-3	-3	-0.865399	-0.998213	-0.972619	1|0|0	0|0|0	3.33	0.36	0	1
749	Q8N6H7	ARFGAP2	ADP-ribosylation factor GTPase-activating protein 2	ADP-ribosylation factor GTPase-activating protein 2 OS=Homo sapiens OX=9606 GN=ARFGAP2 PE=1 SV=1	0	1.229	2	1	1	1	1	521	56.7	7.99					1					16930.3	19884.3	9679.58	-3	-3	-3	-0.787416	-0.72833	-0.937998	1|0|0	0|0|0	3.33	0.36	0	1
673	Q96N66	MBOAT7	Lysophospholipid acyltransferase 7	Lysophospholipid acyltransferase 7 OS=Homo sapiens OX=9606 GN=MBOAT7 PE=1 SV=2	0	1.591	3	1	1	1	1	472	52.7	8.97					1					10763.3	16332.3	3781.1	-3	-3	-3	-1.22025	-0.915847	-1.78547	1|0|0	0|0|0	3.33	0.36	0	1
549	Q96QD8	SLC38A2	Sodium-coupled neutral amino acid transporter 2	Sodium-coupled neutral amino acid transporter 2 OS=Homo sapiens OX=9606 GN=SLC38A2 PE=1 SV=2	0	2.651	3	1	1	1	1	506	56	8				1						13466.1	13168.5	43763.5	-3	-3	-3	-1.00617	-1.12103	0.422264	0|1|0	0|0|0	3.33	0.36	0	1
505	P38919	EIF4A3	Eukaryotic initiation factor 4A-III	Eukaryotic initiation factor 4A-III OS=Homo sapiens OX=9606 GN=EIF4A3 PE=1 SV=4	0	3.069	3	1	1	1	1	411	46.8	6.73					1					4629.47	5695.33	2854.69	-3	-3	-3	-2.02647	-1.91975	-2.03886	1|0|0	0|0|0	3.33	0.36	0	1
629	A0A0A0MRI2	SNX6	Sorting nexin	Sorting nexin OS=Homo sapiens OX=9606 GN=SNX6 PE=1 SV=1	0	1.903	3	1	1	1	1	418	47.8	6.43					1					18380.6	18500	5223.24	-3	-3	-3	-0.708877	-0.797093	-1.49417	1|0|0	0|0|0	3.33	0.36	0	1
698	X5DQS5	CADM1	Cell adhesion molecule 1 isoform C (Fragment)	Cell adhesion molecule 1 isoform C (Fragment) OS=Homo sapiens OX=9606 GN=CADM1 PE=1 SV=1	0	1.481	3	1	1	1	1	443	48.6	4.89				1						13261.1	11426.4	21995.2	-3	-3	-3	-1.02083	-1.25625	-0.19799	0|1|0	0|0|0	3.33	0.36	0	1
711	Q92504	SLC39A7	Zinc transporter SLC39A7	Zinc transporter SLC39A7 OS=Homo sapiens OX=9606 GN=SLC39A7 PE=1 SV=2	0	1.389	3	1	1	1	1	469	50.1	6.87						1				9922.91	8507.03	7117.57	-3	-3	-3	-1.29794	-1.53739	-1.21519	0|0|1	0|0|0	3.33	0.36	0	1
680	O60678	PRMT3	Protein arginine N-methyltransferase 3	Protein arginine N-methyltransferase 3 OS=Homo sapiens OX=9606 GN=PRMT3 PE=1 SV=4	0	1.579	2	1	1	1	1	531	59.9	5.35					1					12346.1	17156.6	3314.01	-3	-3	-3	-1.08915	-0.868932	-1.90435	1|0|0	0|0|0	3.33	0.36	0	1
652	P11940	PABPC1	Polyadenylate-binding protein 1	Polyadenylate-binding protein 1 OS=Homo sapiens OX=9606 GN=PABPC1 PE=1 SV=2	0	1.772	2	1	1	1	1	636	70.6	9.5					1					13378.9	12385.2	3604.07	-3	-3	-3	-1.01238	-1.17947	-1.8287	1|0|0	0|0|0	3.33	0.36	0	1
696	O95470	SGPL1	Sphingosine-1-phosphate lyase 1	Sphingosine-1-phosphate lyase 1 OS=Homo sapiens OX=9606 GN=SGPL1 PE=1 SV=3	0	1.49	3	1	1	1	1	568	63.5	9.16					1					7417.85	8740.96	9190.23	-3	-3	-3	-1.57597	-1.51154	-0.984769	1|0|0	0|0|0	3.33	0.36	0	1
720	P53350	PLK1	Serine/threonine-protein kinase PLK1	Serine/threonine-protein kinase PLK1 OS=Homo sapiens OX=9606 GN=PLK1 PE=1 SV=1	0	1.359	3	1	1	1	1	603	68.2	8.91					1					6999.18	11901.8	6884.31	-3	-3	-3	-1.63148	-1.21741	-1.24523	1|0|0	0|0|0	3.33	0.36	0	1
345	P62854	RPS26	40S ribosomal protein S26	40S ribosomal protein S26 OS=Homo sapiens OX=9606 GN=RPS26 PE=1 SV=3	0	6.175	21	2	13	2	1	115	13	11	2	2	3	2	2	2	81950.9	72409.2	23119.2	130049	156826	44670.3	0.807545	0.787937	0.251984	1.1608	1.23965	0.440754	2|2|2	2|2|3	0.86	0.36	0	1
36	A0A2R8Y611	AP3D1	AP-3 complex subunit delta-1 (Fragment)	AP-3 complex subunit delta-1 (Fragment) OS=Homo sapiens OX=9606 GN=AP3D1 PE=1 SV=1	0	54.109	21	14	32	1	1	945	106.1	6.79				8	11	13					8136.35	3711.08	-3	-3	-3	-3	-1.57985	-1.80232	13|10|13	0|0|0	120	0	1	1
409	A0A096LP69	CD99	CD99 antigen	CD99 antigen OS=Homo sapiens OX=9606 GN=CD99 PE=1 SV=1	0	4.501	13	2	5	1	1	184	18.8	4.75				1	2	2	626194	267210	123973	562941	444956	144031	2.42691	1.91758	1.64619	2.56097	2.23339	1.49623	4|3|7	0|0|0	46.67	0	1	1
189	O95573	ACSL3	Long-chain-fatty-acid--CoA ligase 3	Long-chain-fatty-acid--CoA ligase 3 OS=Homo sapiens OX=9606 GN=ACSL3 PE=1 SV=3	0	12.235	10	5	11	3	1	720	80.4	8.38				4	4	3	55318.7	289284	7172.05	73420.4	56053	40569.5	0.49458	1.98625	-0.719722	0.614496	0.259246	0.35394	4|4|3	0|0|0	36.67	0	1	1
349	K7ELC7	RPL27	60S ribosomal protein L27 (Fragment)	60S ribosomal protein L27 (Fragment) OS=Homo sapiens OX=9606 GN=RPL27 PE=1 SV=1	0	6.025	28	3	8	3	1	144	16.5	10.58				2	4	2	101928	81903	46982.4	158505	193704	65799.9	0.981262	0.894526	0.840671	1.34988	1.4409	0.789937	4|2|2	0|0|0	26.67	0	1	1
403	P20340	RAB6A	Ras-related protein Rab-6A	Ras-related protein Rab-6A OS=Homo sapiens OX=9606 GN=RAB6A PE=1 SV=3	0	4.675	11	2	8	1	1	208	23.6	5.54				3	3	2				17012.3	17864.3		-3	-3	-3	-0.782802	-0.830413	-3	3|3|2	0|0|0	26.67	0	1	1
198	P04406	GAPDH	Glyceraldehyde-3-phosphate dehydrogenase	Glyceraldehyde-3-phosphate dehydrogenase OS=Homo sapiens OX=9606 GN=GAPDH PE=1 SV=3	0	11.769	16	4	10	4	1	335	36	8.46			1	3	3	3	46476.2	53359.4	31743.7	105327	73129.9	61691.7	0.355883	0.523816	0.515175	0.959326	0.512665	0.731815	3|3|3	0|0|1	9	0	0	1
94	P11021	HSPA5	Endoplasmic reticulum chaperone BiP	Endoplasmic reticulum chaperone BiP OS=Homo sapiens OX=9606 GN=HSPA5 PE=1 SV=2	0	26.687	19	9	32	7	1	654	72.3	5.16	2		2	9	12	7	164481	7568.95	423755	606386	409003	124078	1.36233	-1.16585	2.66656	2.632	2.1531	1.36179	12|9|7	0|2|2	7	0	0	1
78	P13639	EEF2	Elongation factor 2	Elongation factor 2 OS=Homo sapiens OX=9606 GN=EEF2 PE=1 SV=4	0	29.592	18	11	30	11	1	858	95.3	6.83	1	1	2	9	10	7	120240	75630.8	258611	248338	257415	173303	1.11283	0.825597	2.25659	1.77894	1.71187	1.66303	10|9|7	1|1|2	6.5	0	0	1
128	P84085	ARF5	ADP-ribosylation factor 5	ADP-ribosylation factor 5 OS=Homo sapiens OX=9606 GN=ARF5 PE=1 SV=2	0	18.527	40	5	22	1	1	180	20.5	6.79	1	2		4	5	10			4069.29	29112.2	18229.9	7067.45	-3	-3	-1.19021	-0.26945	-0.811107	-1.22156	5|4|10	2|1|0	6.33	0	0	1
43	Q13509	TUBB3	Tubulin beta-3 chain	Tubulin beta-3 chain OS=Homo sapiens OX=9606 GN=TUBB3 PE=1 SV=2	0	50.415	33	11	83	2	1	450	50.4	4.93	5	4	12	19	20	23					8363.01	4078.15	-3	-3	-3	-3	-1.55366	-1.71729	20|19|23	4|5|12	2.95	0	0	1
296	P62913	RPL11	60S ribosomal protein L11	60S ribosomal protein L11 OS=Homo sapiens OX=9606 GN=RPL11 PE=1 SV=2	0	7.764	17	3	21	3	1	178	20.2	9.6	2	3	1	6	6	3	179242	147904	99313.3	236872	285069	131261	1.43077	1.40586	1.46207	1.73377	1.80911	1.41253	6|6|3	3|2|1	2.5	0.01	0	1
124	P16615	ATP2A2	Sarcoplasmic/endoplasmic reticulum calcium ATPase 2	Sarcoplasmic/endoplasmic reticulum calcium ATPase 2 OS=Homo sapiens OX=9606 GN=ATP2A2 PE=1 SV=1	0	18.897	7	6	17	6	1	1042	114.7	5.34				5	11	1	76921.8	225817	93638.1	131299	140675	131601	0.757112	1.77197	1.41322	1.16994	1.13608	1.41486	11|5|1	0|0|0	56.67	0.02	1	1
303	Q9UHB9	SRP68	Signal recognition particle subunit SRP68	Signal recognition particle subunit SRP68 OS=Homo sapiens OX=9606 GN=SRP68 PE=1 SV=2	0	7.487	5	3	7	3	1	627	70.7	8.56				2	4	1	61664.5	24262.2	25319.5	91767.5	97486.4	39042.6	0.58106	-0.158045	0.327454	0.827642	0.786606	0.319353	4|2|1	0|0|0	23.33	0.08	1	1
642	O00483	NDUFA4	Cytochrome c oxidase subunit NDUFA4	Cytochrome c oxidase subunit NDUFA4 OS=Homo sapiens OX=9606 GN=NDUFA4 PE=1 SV=1	0	1.826	10	1	5	1	1	81	9.4	9.38				1	2	2	17115.4	18441.1	9458.49	49422.2	45727.2	10926.2	-0.439619	-0.395392	-0.489993	0.236279	0.0652269	-0.828775	2|1|2	0|0|0	16.67	0.11	1	0
455	E5RJR5	SKP1	S-phase kinase-associated protein 1	S-phase kinase-associated protein 1 OS=Homo sapiens OX=9606 GN=SKP1 PE=1 SV=1	0	3.679	7	1	5	1	1	163	18.7	4.7				2	1	2			5875	21748.2	25262.9	8999.77	-3	-3	-0.885331	-0.548117	-0.500193	-1.00365	1|2|2	0|0|0	16.67	0.11	1	0
240	P04844	RPN2	Dolichyl-diphosphooligosaccharide--protein glycosyltransferase subunit 2	Dolichyl-diphosphooligosaccharide--protein glycosyltransferase subunit 2 OS=Homo sapiens OX=9606 GN=RPN2 PE=1 SV=3	0	9.651	10	4	5	4	1	631	69.2	5.69				1	2	2					43413.5	18471.1	-3	-3	-3	-3	0.0157493	-0.355417	2|1|2	0|0|0	16.67	0.11	1	0
681	P51816	AFF2	AF4/FMR2 family member 2	AF4/FMR2 family member 2 OS=Homo sapiens OX=9606 GN=AFF2 PE=1 SV=4	0	1.577	1	1	6	1	1	1311	144.7	8.05	1			2	2	1	2.37177e+06	1.16558e+06	987725	2.15742e+06	1.32903e+06	257696	3.48741	3.19192	3.3691	3.84477	3.2761	2.02072	2|2|1	0|1|0	5	0.14	0	0
142	P62805	HIST1H4A	Histone H4	Histone H4 OS=Homo sapiens OX=9606 GN=HIST1H4A PE=1 SV=2	0	16.689	50	5	35	5	1	103	11.4	11.36	5	2	2	14	3	9	845696	234214	51878.8	2.11377e+06	179439	394470	2.66621	1.80355	0.922974	3.82523	1.36801	2.40457	3|14|9	2|5|2	2.89	0.14	0	0
166	P26373	RPL13	60S ribosomal protein L13	60S ribosomal protein L13 OS=Homo sapiens OX=9606 GN=RPL13 PE=1 SV=4	0	13.744	20	4	19	4	1	211	24.2	11.65	3	2	1	5	6	2	134246	77155.9	37759.6	254124	348393	56176.3	1.20057	0.842869	0.65925	1.80095	2.00026	0.64738	6|5|2	2|3|1	2.17	0.15	0	0
432	Q96S66	CLCC1	Chloride channel CLIC-like protein 1	Chloride channel CLIC-like protein 1 OS=Homo sapiens OX=9606 GN=CLCC1 PE=1 SV=1	0	4.078	9	2	5	2	1	551	62	5.55				1	3	1					7392.57	3908.45	-3	-3	-3	-3	-1.6712	-1.7556	3|1|1	0|0|0	16.67	0.18	1	0
313	P22314	UBA1	Ubiquitin-like modifier-activating enzyme 1	Ubiquitin-like modifier-activating enzyme 1 OS=Homo sapiens OX=9606 GN=UBA1 PE=1 SV=3	0	7.132	4	3	4	3	1	1058	117.8	5.76				1	1	2			6045.53	16996.1	16410.1	8646.66	-3	-3	-0.861577	-0.78371	-0.911319	-1.03974	1|1|2	0|0|0	13.33	0.21	1	0
242	Q9P2E9	RRBP1	Ribosome-binding protein 1	Ribosome-binding protein 1 OS=Homo sapiens OX=9606 GN=RRBP1 PE=1 SV=5	0	9.593	3	4	7	4	1	1410	152.4	8.6				3	4		20055.6	11570.8	3643.32	43566.2	43655.5	4557.19	-0.313378	-0.79864	-1.282	0.115765	0.0210468	-1.61716	4|3|0	0|0|0	23.33	0.05	1	1
347	Q13263	TRIM28	Transcription intermediary factor 1-beta	Transcription intermediary factor 1-beta OS=Homo sapiens OX=9606 GN=TRIM28 PE=1 SV=5	0	6.13	5	3	6	3	1	835	88.5	5.77				3	3		12919.4	8862.27	2783.56	21899.8	32580.1	2980.77	-0.663587	-1.02937	-1.50546	-0.541481	-0.257805	-1.99989	3|3|0	0|0|0	20	0.06	1	1
405	A0A087WTP3	KHSRP	Far upstream element-binding protein 2	Far upstream element-binding protein 2 OS=Homo sapiens OX=9606 GN=KHSRP PE=1 SV=1	0	4.611	4	2	5	2	1	711	73	7.71				2	3		18680.6	18573	3904.65	26407.4	29281.2		-0.369933	-0.389228	-1.22449	-0.362631	-0.359533	-3	3|2|0	0|0|0	16.67	0.09	1	1
373	P20042	EIF2S2	Eukaryotic translation initiation factor 2 subunit 2	Eukaryotic translation initiation factor 2 subunit 2 OS=Homo sapiens OX=9606 GN=EIF2S2 PE=1 SV=2	0	5.143	10	2	5	2	1	333	38.4	5.8				2	3					17176.3	21124.9		-3	-3	-3	-0.773636	-0.670654	-3	3|2|0	0|0|0	16.67	0.09	1	1
316	Q96A65	EXOC4	Exocyst complex component 4	Exocyst complex component 4 OS=Homo sapiens OX=9606 GN=EXOC4 PE=1 SV=1	0	6.947	4	3	4	3	1	974	110.4	6.49				2		2	16192.6	11140.8	15592.8	23153	52150.5	32540.7	-0.483752	-0.83141	-0.0749877	-0.488307	0.190479	0.155123	0|2|2	0|0|0	13.33	0.11	1	0
581	A0A087WVQ6	CLTC	Clathrin heavy chain	Clathrin heavy chain OS=Homo sapiens OX=9606 GN=CLTC PE=1 SV=1	0	2.317	1	1	4	1	1	1679	191.9	5.69				2	2					16412.4	20785.7		-3	-3	-3	-0.817105	-0.686079	-3	2|2|0	0|0|0	13.33	0.11	1	0
493	Q96EB6	SIRT1	NAD-dependent protein deacetylase sirtuin-1	NAD-dependent protein deacetylase sirtuin-1 OS=Homo sapiens OX=9606 GN=SIRT1 PE=1 SV=2	0	3.214	1	1	4	1	1	747	81.6	4.67				2	2					24216.3	26259.6		-3	-3	-3	-0.445399	-0.463319	-3	2|2|0	0|0|0	13.33	0.11	1	0
460	P61254	RPL26	60S ribosomal protein L26	60S ribosomal protein L26 OS=Homo sapiens OX=9606 GN=RPL26 PE=1 SV=1	0	3.6	12	2	5	2	1	145	17.2	10.55	1			2	2		62651.5	54127.8	5788.53	104019	138222	6289.96	0.593704	0.536186	-0.89764	0.947386	1.11932	-1.32663	2|2|0	0|1|0	4	0.14	0	0
589	P62906	RPL10A	60S ribosomal protein L10a	60S ribosomal protein L10a OS=Homo sapiens OX=9606 GN=RPL10A PE=1 SV=2	0	2.177	4	1	5	1	1	217	24.8	9.94		1		2	2		49083.3	46454	11460.5	61371.3	70563.3	17633.5	0.399345	0.403915	-0.330603	0.4432	0.47862	-0.397259	2|2|0	1|0|0	4	0.14	0	0
328	P39023	RPL3	60S ribosomal protein L3	60S ribosomal protein L3 OS=Homo sapiens OX=9606 GN=RPL3 PE=1 SV=2	0	6.634	5	2	10	2	1	403	46.1	10.18	1	1		4	4		103221	94526.6	37043.7	234950	213093	53486	0.991297	1.01854	0.643359	1.72599	1.5318	0.603135	4|4|0	1|1|0	4	0.14	0	0
553	K7ES00	H3F3B	Histone H3.3 (Fragment)	Histone H3.3 (Fragment) OS=Homo sapiens OX=9606 GN=H3F3B PE=1 SV=1	0	2.573	9	2	9	2	1	151	16.6	11.84	1	1		3		4	228615	103686	5547.16	541796	26301.3	64092.7	1.62451	1.09856	-0.932999	2.52438	-0.461807	0.766238	0|3|4	1|1|0	3.5	0.14	0	0
363	H0YKD8	RPL28	60S ribosomal protein L28	60S ribosomal protein L28 OS=Homo sapiens OX=9606 GN=RPL28 PE=1 SV=1	0	5.692	17	3	9	3	1	170	19.1	11.46	1	1	1	3	2	1	85312	69023	27853.1	177872	183926	34856.3	0.839553	0.746501	0.40663	1.46004	1.39154	0.217098	2|3|1	1|1|1	2	0.15	0	0
246	P22090	RPS4Y1	40S ribosomal protein S4, Y isoform 1	40S ribosomal protein S4, Y isoform 1 OS=Homo sapiens OX=9606 GN=RPS4Y1 PE=1 SV=2	0	9.488	11	3	9	3	1	263	29.4	10.24	1	1	1	2	3	1	54691.8	76151.3	18062.6	137309	164566	12408.9	0.485504	0.831531	0.0470751	1.21271	1.28555	-0.714056	3|2|1	1|1|1	2	0.15	0	0
178	P49411	TUFM	Elongation factor Tu, mitochondrial	Elongation factor Tu, mitochondrial OS=Homo sapiens OX=9606 GN=TUFM PE=1 SV=2	0	12.92	15	6	11	6	1	452	49.5	7.61	1	3	1	2	4		89624.2	114009	42445.2	115773	174200	53990.1	0.87882	1.18067	0.756359	1.04969	1.33977	0.611593	4|2|0	3|1|1	1.2	0.16	0	0
441	P30153	PPP2R1A	Serine/threonine-protein phosphatase 2A 65 kDa regulatory subunit A alpha isoform	Serine/threonine-protein phosphatase 2A 65 kDa regulatory subunit A alpha isoform OS=Homo sapiens OX=9606 GN=PPP2R1A PE=1 SV=4	0	3.961	3	2	4	2	1	589	65.3	5.11				1	3					10679.1	8711.11		-3	-3	-3	-1.22776	-1.5148	-3	3|1|0	0|0|0	13.33	0.18	1	0
660	A0A0D9SF30	NCAM1	Neural cell adhesion molecule 1 (Fragment)	Neural cell adhesion molecule 1 (Fragment) OS=Homo sapiens OX=9606 GN=NCAM1 PE=1 SV=1	0	1.676	3	1	2	1	1	468	47.1	4.68				1	1						7646.17	9567.75	-3	-3	-3	-3	-1.63906	-0.948474	1|1|2	0|0|0	13.33	0.21	1	0
676	P06748	NPM1	Nucleophosmin	Nucleophosmin OS=Homo sapiens OX=9606 GN=NPM1 PE=1 SV=2	0	1.588	3	1	3	1	1	294	32.6	4.78				2	1		43554	49768.4	5152.2	57843.7	79424.9	7792.43	0.304171	0.46354	-0.994318	0.386633	0.591353	-1.13352	1|2|0	0|0|0	10	0.21	1	0
442	P53621	COPA	Coatomer subunit alpha	Coatomer subunit alpha OS=Homo sapiens OX=9606 GN=COPA PE=1 SV=2	0	3.939	2	2	3	2	1	1224	138.3	7.66				1	2		5748.57		1277.72	13809.7	25768.4	2315.6	-1.30843	-3	-2.15188	-0.982099	-0.481315	-2.22755	2|1|0	0|0|0	10	0.21	1	0
370	O43242	PSMD3	26S proteasome non-ATPase regulatory subunit 3	26S proteasome non-ATPase regulatory subunit 3 OS=Homo sapiens OX=9606 GN=PSMD3 PE=1 SV=2	0	5.296	4	2	3	2	1	534	60.9	8.44				1	2		9977.27		8420.99	28605.1	25293.8	9651.81	-0.869371	-3	-0.586447	-0.286242	-0.499028	-0.940588	2|1|0	0|0|0	10	0.21	1	0
419	Q08J23	NSUN2	tRNA (cytosine(34)-C(5))-methyltransferase	tRNA (cytosine(34)-C(5))-methyltransferase OS=Homo sapiens OX=9606 GN=NSUN2 PE=1 SV=2	0	4.265	4	2	3	2	1	767	86.4	6.77				1	2		4655.17	2993.3		5473.45	9207.35	3146.33	-1.47644	-1.96844	-3	-1.86644	-1.46201	-1.95116	2|1|0	0|0|0	10	0.21	1	0
708	P62316	SNRPD2	Small nuclear ribonucleoprotein Sm D2	Small nuclear ribonucleoprotein Sm D2 OS=Homo sapiens OX=9606 GN=SNRPD2 PE=1 SV=1	0	1.409	8	1	3	1	1	118	13.5	9.91				1	2					17270.8	21823.4		-3	-3	-3	-0.768389	-0.639657	-3	2|1|0	0|0|0	10	0.21	1	0
468	Q14258	TRIM25	E3 ubiquitin/ISG15 ligase TRIM25	E3 ubiquitin/ISG15 ligase TRIM25 OS=Homo sapiens OX=9606 GN=TRIM25 PE=1 SV=2	0	3.476	2	1	3	1	1	630	70.9	8.09				1	2					18449.3	18789.6		-3	-3	-3	-0.705316	-0.782287	-3	2|1|0	0|0|0	10	0.21	1	0
488	P55072	VCP	Transitional endoplasmic reticulum ATPase	Transitional endoplasmic reticulum ATPase OS=Homo sapiens OX=9606 GN=VCP PE=1 SV=4	0	3.257	2	1	3	1	1	806	89.3	5.26				2	1					9810.97	8943.52		-3	-3	-3	-1.30878	-1.48971	-3	1|2|0	0|0|0	10	0.21	1	0
438	Q96HA1	POM121	Nuclear envelope pore membrane protein POM 121	Nuclear envelope pore membrane protein POM 121 OS=Homo sapiens OX=9606 GN=POM121 PE=1 SV=2	0	3.988	2	1	3	1	1	1249	127.6	10.56				1	2						11232.7	3964.52	-3	-3	-3	-3	-1.27254	-1.74276	2|1|0	0|0|0	10	0.21	1	0
371	P15531	NME1	Nucleoside diphosphate kinase A	Nucleoside diphosphate kinase A OS=Homo sapiens OX=9606 GN=NME1 PE=1 SV=1	0	5.221	20	2	4	2	1	152	17.1	6.19			1	2	1		21801.3	9612.38	16458.4	83478.5	48066.8	18415.7	-0.246912	-0.959073	-0.0301365	0.737179	0.112778	-0.358128	1|2|0	0|0|1	3	0.3	0	0
416	Q9NRN7	AASDHPPT	L-aminoadipate-semialdehyde dehydrogenase-phosphopantetheinyl transferase	L-aminoadipate-semialdehyde dehydrogenase-phosphopantetheinyl transferase OS=Homo sapiens OX=9606 GN=AASDHPPT PE=1 SV=2	0	4.311	5	1	4	1	1	309	35.8	6.8			1		1	2			5084.14		16843.2	13328.5	-3	-3	-1.00536	-3	-0.886494	-0.649597	1|0|2	0|0|1	3	0.3	0	0
46	Q04695	KRT17	Keratin, type I cytoskeletal 17	Keratin, type I cytoskeletal 17 OS=Homo sapiens OX=9606 GN=KRT17 PE=1 SV=2	0	46.734	37	17	104	6	1	432	48.1	5.02	7	16	30	15	17	19	167878	233384	123461	299161	282514	92384.8	1.3786	1.80048	1.64275	1.95686	1.80053	1.09588	17|15|19	16|7|30	0.96	0.33	0	0
2	Q13085	ACACA	Acetyl-CoA carboxylase 1	Acetyl-CoA carboxylase 1 OS=Homo sapiens OX=9606 GN=ACACA PE=1 SV=2	0	576.05	65	128	1313	113	1	2346	265.4	6.37	113	118	424	146	166	346	3.65594e+07	3.22361e+07	5.36399e+07	2.43885e+07	2.7211e+07	3.36137e+07	5.6656	6.06415	6.68538	6.16221	6.15313	6.41215	166|146|346	118|113|424	1	0.35	0	0
669	P60953	CDC42	Cell division control protein 42 homolog	Cell division control protein 42 homolog OS=Homo sapiens OX=9606 GN=CDC42 PE=1 SV=2	0	1.609	5	1	2	1	1	191	21.2	6.55				1	1		7508.04	3974.53	2222.58	11269.8	14708.2	5447.09	-1.0958	-1.72314	-1.6923	-1.17632	-1.01566	-1.45634	1|1|0	0|0|0	6.67	0.36	1	0
567	P24539	ATP5PB	ATP synthase F(0) complex subunit B1, mitochondrial	ATP synthase F(0) complex subunit B1, mitochondrial OS=Homo sapiens OX=9606 GN=ATP5F1 PE=1 SV=2	0	2.414	8	2	2	2	1	256	28.9	9.36				1	1		10532.6	8860.01	6683.53	16424.1	30167.7	3829.52	-0.82624	-1.02959	-0.778287	-0.816427	-0.331112	-1.774	1|1|0	0|0|0	6.67	0.36	1	0
399	A0A0C4DG17	RPSA	40S ribosomal protein SA	40S ribosomal protein SA OS=Homo sapiens OX=9606 GN=RPSA PE=1 SV=1	0	4.761	4	1	2	1	1	300	33.3	4.87				1	1		21771.5	13781.9	4813.27	24470.7	37929.9	8769.51	-0.248002	-0.647351	-1.05081	-0.435414	-0.112923	-1.02702	1|1|0	0|0|0	6.67	0.36	1	0
537	A0A0A6YYH1	C15orf38-AP3S2	Protein C15orf38-AP3S2	Protein C15orf38-AP3S2 OS=Homo sapiens OX=9606 GN=C15orf38-AP3S2 PE=4 SV=1	0	2.77	3	1	2	1	1	394	43.9	5.3				1	1		9113.85	6706.05	3054.89	13772.4	18999.3	10354.8	-0.941451	-1.27057	-1.42824	-0.984682	-0.771712	-0.8772	1|1|0	0|0|0	6.67	0.36	1	0
694	P14635	CCNB1	G2/mitotic-specific cyclin-B1	G2/mitotic-specific cyclin-B1 OS=Homo sapiens OX=9606 GN=CCNB1 PE=1 SV=1	0	1.499	3	1	2	1	1	433	48.3	7.47				1	1		9707.06	11799	49462.6	40807.5	36844.9	6261.71	-0.891236	-0.781747	0.883379	0.0532553	-0.140579	-1.33069	1|1|0	0|0|0	6.67	0.36	1	0
657	P39656	DDOST	Dolichyl-diphosphooligosaccharide--protein glycosyltransferase 48 kDa subunit	Dolichyl-diphosphooligosaccharide--protein glycosyltransferase 48 kDa subunit OS=Homo sapiens OX=9606 GN=DDOST PE=1 SV=4	0	1.701	2	1	2	1	1	456	50.8	6.55				1	1		6633.43	8822.79		18783.8	26222.8		-1.19442	-1.03323	-3	-0.688144	-0.464655	-3	1|1|0	0|0|0	6.67	0.36	1	0
693	P49257	LMAN1	Protein ERGIC-53	Protein ERGIC-53 OS=Homo sapiens OX=9606 GN=LMAN1 PE=1 SV=2	0	1.509	2	1	2	1	1	510	57.5	6.77				1	1				4791.18	17806.4	23611		-3	-3	-1.05463	-0.739206	-0.564634	-3	1|1|0	0|0|0	6.67	0.36	1	0
456	B0YIW6	ARCN1	Archain 1, isoform CRA_a	Archain 1, isoform CRA_a OS=Homo sapiens OX=9606 GN=ARCN1 PE=1 SV=1	0	3.672	4	2	2	2	1	552	61.6	5.85				1	1				1520.62	17361.4		7665.61	-3	-3	-2.00739	-0.763391	-3	-1.14831	1|1|0	0|0|0	6.67	0.36	1	0
384	P62306	SNRPF	Small nuclear ribonucleoprotein F	Small nuclear ribonucleoprotein F OS=Homo sapiens OX=9606 GN=SNRPF PE=1 SV=1	0	4.991	15	1	2	1	1	86	9.7	4.67				1	1				2831.41	8714.86	8495.84		-3	-3	-1.49131	-1.42199	-1.53865	-3	1|1|0	0|0|0	6.67	0.36	1	0
725	Q7KZF4	SND1	Staphylococcal nuclease domain-containing protein 1	Staphylococcal nuclease domain-containing protein 1 OS=Homo sapiens OX=9606 GN=SND1 PE=1 SV=1	0	1.328	2	1	2	1	1	910	101.9	7.17				1	1					9112.85	6469.98		-3	-3	-3	-1.37932	-1.79823	-3	1|1|0	0|0|0	6.67	0.36	1	0
609	Q9P253	VPS18	Vacuolar protein sorting-associated protein 18 homolog	Vacuolar protein sorting-associated protein 18 homolog OS=Homo sapiens OX=9606 GN=VPS18 PE=1 SV=2	0	2.032	1	1	2	1	1	973	110.1	6.07				1	1						6707.56	2786.49	-3	-3	-3	-3	-1.76386	-2.06066	1|1|0	0|0|0	6.67	0.36	1	0
664	Q8WUM0	NUP133	Nuclear pore complex protein Nup133	Nuclear pore complex protein Nup133 OS=Homo sapiens OX=9606 GN=NUP133 PE=1 SV=2	0	1.651	1	1	2	1	1	1156	128.9	5.1					1	1				6607.91	5449.43		-3	-3	-3	-1.68645	-1.96181	-3	1|0|1	0|0|0	6.67	0.36	1	0
458	A0A2R8YDH4	TJP2		Tight junction protein ZO-2 OS=Homo sapiens OX=9606 GN=TJP2 PE=3 SV=1	0	3.633	2	2	2	2	1	1319	147.8	8.18				1	1					6535.88		3631.16	-3	-3	-3	-1.69693	-3	-1.82195	1|1|0	0|0|0	6.67	0.36	1	0
659	P35658	NUP214	Nuclear pore complex protein Nup214	Nuclear pore complex protein Nup214 OS=Homo sapiens OX=9606 GN=NUP214 PE=1 SV=2	0	1.684	1	1	2	1	1	2090	213.5	7.47				1	1					14029.9	10393.3		-3	-3	-3	-0.966982	-1.34655	-3	1|1|0	0|0|0	6.67	0.36	1	0
748	Q6P2Q9	PRPF8	Pre-mRNA-processing-splicing factor 8	Pre-mRNA-processing-splicing factor 8 OS=Homo sapiens OX=9606 GN=PRPF8 PE=1 SV=2	0	1.233	0	1	2	1	1	2335	273.4	8.84				1	1					3163.46	7375.36		-3	-3	-3	-2.39033	-1.67342	-3	1|1|0	0|0|0	6.67	0.36	1	0
605	P51809	VAMP7	Vesicle-associated membrane protein 7	Vesicle-associated membrane protein 7 OS=Homo sapiens OX=9606 GN=VAMP7 PE=1 SV=3	0	2.04	4	1	2	1	1	220	24.9	8.6				1	1					13238.9	9545.28		-3	-3	-3	-1.02243	-1.42766	-3	1|1|0	0|0|0	6.67	0.36	1	0
474	P21359	NF1	Neurofibromin	Neurofibromin OS=Homo sapiens OX=9606 GN=NF1 PE=1 SV=2	0	3.42	0	1	2	1	1	2839	319.2	7.39				1	1					11028.8	8400.15		-3	-3	-3	-1.19697	-1.54944	-3	1|1|0	0|0|0	6.67	0.36	1	0
471	P78318	IGBP1	Immunoglobulin-binding protein 1	Immunoglobulin-binding protein 1 OS=Homo sapiens OX=9606 GN=IGBP1 PE=1 SV=1	0	3.451	4	1	2	1	1	339	39.2	5.38				1	1					12130.7		2320.95	-3	-3	-3	-1.10597	-3	-2.22547	1|1|0	0|0|0	6.67	0.36	1	0
439	J3KQL8	APOL2	Apolipoprotein L2	Apolipoprotein L2 OS=Homo sapiens OX=9606 GN=APOL2 PE=1 SV=2	0	3.985	2	1	2	1	1	449	48.9	6				1	1					17926.4	18099.1		-3	-3	-3	-0.732788	-0.817966	-3	1|1|0	0|0|0	6.67	0.36	1	0
466	Q9NRG9	AAAS	Aladin	Aladin OS=Homo sapiens OX=9606 GN=AAAS PE=1 SV=1	0	3.541	5	2	2	2	1	546	59.5	7.5				1	1					25396.1	23168.9		-3	-3	-3	-0.399944	-0.582644	-3	1|1|0	0|0|0	6.67	0.36	1	0
412	I3L4C2	BAIAP2	Brain-specific angiogenesis inhibitor 1-associated protein 2	Brain-specific angiogenesis inhibitor 1-associated protein 2 OS=Homo sapiens OX=9606 GN=BAIAP2 PE=1 SV=1	0	4.464	2	1	2	1	1	553	61.3	8.94				1	1					13795.6	10577.6		-3	-3	-3	-0.983079	-1.3298	-3	1|1|0	0|0|0	6.67	0.36	1	0
463	Q9UID3	VPS51	Vacuolar protein sorting-associated protein 51 homolog	Vacuolar protein sorting-associated protein 51 homolog OS=Homo sapiens OX=9606 GN=VPS51 PE=1 SV=2	0	3.555	2	1	2	1	1	782	86	6.47				1	1					13611.8	14602.7		-3	-3	-3	-0.995895	-1.02252	-3	1|1|0	0|0|0	6.67	0.36	1	0
410	P47914	RPL29	60S ribosomal protein L29	60S ribosomal protein L29 OS=Homo sapiens OX=9606 GN=RPL29 PE=1 SV=2	0	4.48	9	1	9	1	1	159	17.7	11.66	1	1	2	2	1	2	78133.9	39664.6	23027.6	114922	264400	32446.7	0.769562	0.267216	0.248686	1.04264	1.73738	0.152516	1|2|2	1|1|2	1.25	0.16	0	0
289	P61978	HNRNPK	Heterogeneous nuclear ribonucleoprotein K	Heterogeneous nuclear ribonucleoprotein K OS=Homo sapiens OX=9606 GN=HNRNPK PE=1 SV=1	0	7.95	11	3	8	3	1	463	50.9	5.54	1		3	2		2	46758.4	41542.8	20786.2	74270.7	76030.3	30213	0.360705	0.307244	0.163673	0.625499	0.549729	0.0882101	0|2|2	0|1|3	1	0.16	0	0
550	Q9Y3U8	RPL36	60S ribosomal protein L36	60S ribosomal protein L36 OS=Homo sapiens OX=9606 GN=RPL36 PE=1 SV=3	0	2.636	10	1	3	1	1	105	12.2	11.59					3		21595.9	16407.3	8500.76	40770.1	49839.3	12802.9	-0.254452	-0.496492	-0.578621	0.0523787	0.147284	-0.685876	3|0|0	0|0|0	10	0.18	0	0
350	P61081	UBE2M	NEDD8-conjugating enzyme Ubc12	NEDD8-conjugating enzyme Ubc12 OS=Homo sapiens OX=9606 GN=UBE2M PE=1 SV=1	0	6.005	10	2	2	2	1	183	20.9	7.69					2		27785	12187		36583.5	44169.1		-0.0537814	-0.753757	-3	-0.0511594	0.0321931	-3	2|0|0	0|0|0	6.67	0.21	0	0
408	P63167	DYNLL1	Dynein light chain 1, cytoplasmic	Dynein light chain 1, cytoplasmic OS=Homo sapiens OX=9606 GN=DYNLL1 PE=1 SV=1	0	4.503	37	2	2	2	1	89	10.4	7.4						2				10758.2		26072.2	-3	-3	-3	-1.22071	-3	-0.0446818	0|0|2	0|0|0	6.67	0.21	0	0
654	Q9Y295	DRG1	Developmentally-regulated GTP-binding protein 1	Developmentally-regulated GTP-binding protein 1 OS=Homo sapiens OX=9606 GN=DRG1 PE=1 SV=1	0	1.762	4	1	2	1	1	367	40.5	8.9					2			15619.3		13101.2	23788.3	5807.36	-3	-0.539072	-3	-1.03242	-0.557503	-1.3986	2|0|0	0|0|0	6.67	0.21	0	0
533	P42766	RPL35	60S ribosomal protein L35	60S ribosomal protein L35 OS=Homo sapiens OX=9606 GN=RPL35 PE=1 SV=2	0	2.808	8	1	6	1	1	123	14.5	11.05	2	1		1	2		72009.4	40476.6	14818.3	127326	120374	16454.8	0.704561	0.284749	-0.117286	1.14059	0.987568	-0.459631	2|1|0	1|2|0	1	0.31	0	0
176	P62263	RPS14	40S ribosomal protein S14	40S ribosomal protein S14 OS=Homo sapiens OX=9606 GN=RPS14 PE=1 SV=3	0	13.076	30	3	32	3	1	151	16.3	10.05	2	5	7	6	5	7	149780	132666	93713.1	212818	289020	112232	1.28777	1.31179	1.41388	1.63145	1.82222	1.27133	5|6|7	5|2|7	1.29	0.32	0	0
172	F8W1S1	KRT74	Keratin, type II cytoskeletal 74	Keratin, type II cytoskeletal 74 OS=Homo sapiens OX=9606 GN=KRT74 PE=1 SV=1	0	13.371	7	6	55	2	1	543	59.4	7.44	6	11	13	8	5	12	343876	1.57282e+06	43336.8	316422	156334	347492	1.94961	3.45116	0.773617	2.01046	1.23666	2.29025	5|8|12	11|6|13	0.83	0.33	0	0
617	P35232	PHB	Prohibitin	Prohibitin OS=Homo sapiens OX=9606 GN=PHB PE=1 SV=1	0	1.995	4	1	1	1	1	272	29.8	5.76				1					2435.42	13853.7	13793.6		-3	-3	-1.61638	-0.979062	-1.07684	-3	0|1|0	0|0|0	3.33	0.36	0	0
566	Q9Y277	VDAC3	Voltage-dependent anion-selective channel protein 3	Voltage-dependent anion-selective channel protein 3 OS=Homo sapiens OX=9606 GN=VDAC3 PE=1 SV=1	0	2.42	4	1	1	1	1	283	30.6	8.66					1		8578.55			14344.7	22432.3		-0.989652	-3	-3	-0.94578	-0.613434	-3	1|0|0	0|0|0	3.33	0.36	0	0
599	O00767	SCD	Acyl-CoA desaturase	Acyl-CoA desaturase OS=Homo sapiens OX=9606 GN=SCD PE=1 SV=2	0	2.117	4	1	1	1	1	359	41.5	9				1					3417.92	14474	3724.4		-3	-3	-1.33502	-0.937208	-2.32449	-3	0|1|0	0|0|0	3.33	0.36	0	0
679	P54136	RARS	Arginine--tRNA ligase, cytoplasmic	Arginine--tRNA ligase, cytoplasmic OS=Homo sapiens OX=9606 GN=RARS PE=1 SV=2	0	1.583	1	1	1	1	1	660	75.3	6.68					1		12702.2	8610		17325.4	19225.8	5939.52	-0.677088	-1.05435	-3	-0.765374	-0.760421	-1.37831	1|0|0	0|0|0	3.33	0.36	0	0
699	P47897	QARS	Glutamine--tRNA ligase	Glutamine--tRNA ligase OS=Homo sapiens OX=9606 GN=QARS PE=1 SV=1	0	1.481	1	1	1	1	1	775	87.7	7.15					1				2257.49	9005.07	6968.7		-3	-3	-1.67936	-1.39069	-1.72747	-3	1|0|0	0|0|0	3.33	0.36	0	0
685	Q96EN8	MOCOS	Molybdenum cofactor sulfurase	Molybdenum cofactor sulfurase OS=Homo sapiens OX=9606 GN=MOCOS PE=1 SV=2	0	1.566	1	1	1	1	1	888	98.1	6.7				1				15156.6	5988.1	20325.3	2346.9	11356.4	-3	-0.565093	-0.869501	-0.612775	-2.76456	-0.793959	0|1|0	0|0|0	3.33	0.36	0	0
745	O15355	PPM1G	Protein phosphatase 1G	Protein phosphatase 1G OS=Homo sapiens OX=9606 GN=PPM1G PE=1 SV=1	0	1.25	2	1	1	1	1	546	59.2	4.36					1						7148.28	1725.13	-3	-3	-3	-3	-1.70322	-2.49294	1|0|0	0|0|0	3.33	0.36	0	0
721	Q96T51	RUFY1	RUN and FYVE domain-containing protein 1	RUN and FYVE domain-containing protein 1 OS=Homo sapiens OX=9606 GN=RUFY1 PE=1 SV=2	0	1.352	2	1	1	1	1	708	79.8	5.74				1						13672.8	5937.26		-3	-3	-3	-0.991622	-1.88011	-3	0|1|0	0|0|0	3.33	0.36	0	0
732	Q96F07	CYFIP2	Cytoplasmic FMR1-interacting protein 2	Cytoplasmic FMR1-interacting protein 2 OS=Homo sapiens OX=9606 GN=CYFIP2 PE=1 SV=2	0	1.288	1	1	1	1	1	1278	148.3	7.31					1					3310.52	5165.24		-3	-3	-3	-2.34691	-2.01284	-3	1|0|0	0|0|0	3.33	0.36	0	0
667	P62304	SNRPE	Small nuclear ribonucleoprotein E	Small nuclear ribonucleoprotein E OS=Homo sapiens OX=9606 GN=SNRPE PE=1 SV=1	0	1.631	13	1	1	1	1	92	10.8	9.44					1					6762.66	6923.55		-3	-3	-3	-1.66433	-1.73366	-3	1|0|0	0|0|0	3.33	0.36	0	0
580	Q15042	RAB3GAP1	Rab3 GTPase-activating protein catalytic subunit	Rab3 GTPase-activating protein catalytic subunit OS=Homo sapiens OX=9606 GN=RAB3GAP1 PE=1 SV=3	0	2.334	1	1	1	1	1	981	110.5	5.55					1					8264.37	7561.99		-3	-3	-3	-1.47271	-1.64961	-3	1|0|0	0|0|0	3.33	0.36	0	0
579	Q86W92	PPFIBP1	Liprin-beta-1	Liprin-beta-1 OS=Homo sapiens OX=9606 GN=PPFIBP1 PE=1 SV=2	0	2.338	1	1	1	1	1	1011	114	5.55					1						15084.5	1968.21	-3	-3	-3	-3	-0.991587	-2.37409	1|0|0	0|0|0	3.33	0.36	0	0
634	Q86VP6	CAND1	Cullin-associated NEDD8-dissociated protein 1	Cullin-associated NEDD8-dissociated protein 1 OS=Homo sapiens OX=9606 GN=CAND1 PE=1 SV=2	0	1.875	1	1	1	1	1	1230	136.3	5.78				1						9376.97	8068.66		-3	-3	-3	-1.35201	-1.58781	-3	0|1|0	0|0|0	3.33	0.36	0	0
531	Q7Z6B7	SRGAP1	SLIT-ROBO Rho GTPase-activating protein 1	SLIT-ROBO Rho GTPase-activating protein 1 OS=Homo sapiens OX=9606 GN=SRGAP1 PE=1 SV=1	0	2.827	1	1	1	1	1	1085	124.2	6.83				1						10138.4	7802.71		-3	-3	-3	-1.27741	-1.61975	-3	0|1|0	0|0|0	3.33	0.36	0	0
628	Q9UEU0	VTI1B	Vesicle transport through interaction with t-SNAREs homolog 1B	Vesicle transport through interaction with t-SNAREs homolog 1B OS=Homo sapiens OX=9606 GN=VTI1B PE=1 SV=3	0	1.904	5	1	1	1	1	232	26.7	9.04					1					8636.53	8067.16		-3	-3	-3	-1.43062	-1.58798	-3	1|0|0	0|0|0	3.33	0.36	0	0
575	A0A0U1RR27	DENND4A	C-myc promoter-binding protein	C-myc promoter-binding protein OS=Homo sapiens OX=9606 GN=DENND4A PE=1 SV=1	0	2.373	1	1	1	1	1	1916	214.7	7.09					1						11003.7	6545.54	-3	-3	-3	-3	-1.29217	-1.29072	1|0|0	0|0|0	3.33	0.36	0	0
578	P27708	CAD	CAD protein	CAD protein OS=Homo sapiens OX=9606 GN=CAD PE=1 SV=3	0	2.34	1	1	1	1	1	2225	242.8	6.46					1					13770.1	14923.8		-3	-3	-3	-0.984841	-1.00179	-3	1|0|0	0|0|0	3.33	0.36	0	0
746	Q15911	ZFHX3	Zinc finger homeobox protein 3	Zinc finger homeobox protein 3 OS=Homo sapiens OX=9606 GN=ZFHX3 PE=1 SV=2	0	1.24	0	1	1	1	1	3703	404.2	6.2					1					10735.5	13120.5		-3	-3	-3	-1.22273	-1.12451	-3	1|0|0	0|0|0	3.33	0.36	0	0
706	O95070	YIF1A	Protein YIF1A	Protein YIF1A OS=Homo sapiens OX=9606 GN=YIF1A PE=1 SV=2	0	1.419	5	1	1	1	1	293	32	8.95					1					11333.7	7798.21		-3	-3	-3	-1.17091	-1.6203	-3	1|0|0	0|0|0	3.33	0.36	0	0
753	C9IZQ1	SSR1	Translocon-associated protein subunit alpha	Translocon-associated protein subunit alpha OS=Homo sapiens OX=9606 GN=SSR1 PE=1 SV=1	0	1.214	4	1	1	1	1	298	33.9	4.69					1					23559.6	19951.5		-3	-3	-3	-0.471669	-0.725115	-3	1|0|0	0|0|0	3.33	0.36	0	0
718	P17812	CTPS1	CTP synthase 1	CTP synthase 1 OS=Homo sapiens OX=9606 GN=CTPS1 PE=1 SV=2	0	1.364	2	1	1	1	1	591	66.6	6.46					1		6244.57			9732.52	11352.7	6048.83	-1.24253	-3	-3	-1.31645	-1.26241	-1.36187	1|0|0	0|0|0	3.33	0.36	0	0
631	Q0JRZ9	FCHO2	F-BAR domain only protein 2	F-BAR domain only protein 2 OS=Homo sapiens OX=9606 GN=FCHO2 PE=1 SV=2	0	1.896	1	1	1	1	1	810	88.9	6.86				1						10884.4	8484.42		-3	-3	-3	-1.20957	-1.53993	-3	0|1|0	0|0|0	3.33	0.36	0	0
486	Q9UBB4	ATXN10	Ataxin-10	Ataxin-10 OS=Homo sapiens OX=9606 GN=ATXN10 PE=1 SV=1	0	3.279	3	1	1	1	1	475	53.5	5.25					1					9744.77	11042.6		-3	-3	-3	-1.31525	-1.28881	-3	1|0|0	0|0|0	3.33	0.36	0	0
523	P05455	SSB	Lupus La protein	Lupus La protein OS=Homo sapiens OX=9606 GN=SSB PE=1 SV=2	0	2.913	3	1	1	1	1	408	46.8	7.12				1						12656.2	8131.23		-3	-3	-3	-1.06545	-1.58045	-3	0|1|0	0|0|0	3.33	0.36	0	0
692	Q00013	MPP1	55 kDa erythrocyte membrane protein	55 kDa erythrocyte membrane protein OS=Homo sapiens OX=9606 GN=MPP1 PE=1 SV=2	0	1.509	3	1	1	1	1	466	52.3	7.37					1						6642.77	15500.1	-3	-3	-3	-3	-1.77311	-0.513519	1|0|0	0|0|0	3.33	0.36	0	0
603	P61011	SRP54	Signal recognition particle 54 kDa protein	Signal recognition particle 54 kDa protein OS=Homo sapiens OX=9606 GN=SRP54 PE=1 SV=1	0	2.076	2	1	1	1	1	504	55.7	8.75					1					21856.8	19025.8		-3	-3	-3	-0.54336	-0.770385	-3	1|0|0	0|0|0	3.33	0.36	0	0
671	Q14204	DYNC1H1	Cytoplasmic dynein 1 heavy chain 1	Cytoplasmic dynein 1 heavy chain 1 OS=Homo sapiens OX=9606 GN=DYNC1H1 PE=1 SV=5	0	1.602	0	1	1	1	1	4646	532.1	6.4					1					7984.9	7559.63		-3	-3	-3	-1.50558	-1.6499	-3	1|0|0	0|0|0	3.33	0.36	0	0
527	P49368	CCT3	T-complex protein 1 subunit gamma	T-complex protein 1 subunit gamma OS=Homo sapiens OX=9606 GN=CCT3 PE=1 SV=4	0	2.874	2	1	1	1	1	545	60.5	6.49					1					10855.6	14516.7		-3	-3	-3	-1.2121	-1.02815	-3	1|0|0	0|0|0	3.33	0.36	0	0
596	Q8TAD4	SLC30A5	Zinc transporter 5	Zinc transporter 5 OS=Homo sapiens OX=9606 GN=SLC30A5 PE=1 SV=1	0	2.126	2	1	1	1	1	765	84	7.31					1						15287.6	7840.76	-3	-3	-3	-3	-0.978837	-1.12794	1|0|0	0|0|0	3.33	0.36	0	0
678	P02545	LMNA	Prelamin-A/C	Prelamin-A/C OS=Homo sapiens OX=9606 GN=LMNA PE=1 SV=1	0	1.583	1	1	1	1	1	664	74.1	7.02					1					7041.42	7301.12		-3	-3	-3	-1.62573	-1.68306	-3	1|0|0	0|0|0	3.33	0.36	0	0
583	A2RU67	FAM234B	Protein FAM234B	Protein FAM234B OS=Homo sapiens OX=9606 GN=FAM234B PE=1 SV=1	0	2.305	2	1	1	1	1	622	67	5.02					1					3425.41	7474.57		-3	-3	-3	-2.31431	-1.66069	-3	1|0|0	0|0|0	3.33	0.36	0	0
758	P13797	PLS3	Plastin-3	Plastin-3 OS=Homo sapiens OX=9606 GN=PLS3 PE=1 SV=4	0	1.194	1	1	1	1	1	630	70.8	5.6					1					11185.3	12078.7		-3	-3	-3	-1.18351	-1.20334	-3	1|0|0	0|0|0	3.33	0.36	0	0
687	B0QY89	EIF3L	Eukaryotic translation initiation factor 3 subunit L	Eukaryotic translation initiation factor 3 subunit L OS=Homo sapiens OX=9606 GN=EIF3L PE=1 SV=1	0	1.563	1	1	1	1	1	607	70.9	6.65					1					7830.16	10113.3		-3	-3	-3	-1.52428	-1.37257	-3	1|0|0	0|0|0	3.33	0.36	0	0
476	Q8N3R9	MPP5	MAGUK p55 subfamily member 5	MAGUK p55 subfamily member 5 OS=Homo sapiens OX=9606 GN=MPP5 PE=1 SV=3	0	3.404	2	1	1	1	1	675	77.2	6.14					1					14838.1	13373.1		-3	-3	-3	-0.913464	-1.10634	-3	1|0|0	0|0|0	3.33	0.36	0	0
675	O14964	HGS	Hepatocyte growth factor-regulated tyrosine kinase substrate	Hepatocyte growth factor-regulated tyrosine kinase substrate OS=Homo sapiens OX=9606 GN=HGS PE=1 SV=1	0	1.589	1	1	1	1	1	777	86.1	6.16					1						14290.9	6845.18	-3	-3	-3	-3	-1.04309	-1.25037	1|0|0	0|0|0	3.33	0.36	0	0
489	Q9NUY8	TBC1D23	TBC1 domain family member 23	TBC1 domain family member 23 OS=Homo sapiens OX=9606 GN=TBC1D23 PE=1 SV=3	0	3.25	2	1	1	1	1	699	78.3	5.41					1					4655.15	7072.77		-3	-3	-3	-2.02118	-1.71334	-3	1|0|0	0|0|0	3.33	0.36	0	0
451	Q96SU4	OSBPL9	Oxysterol-binding protein-related protein 9	Oxysterol-binding protein-related protein 9 OS=Homo sapiens OX=9606 GN=OSBPL9 PE=1 SV=2	0	3.786	2	1	1	1	1	736	83.1	6.18					1					18534.8	20038		-3	-3	-3	-0.700895	-0.720989	-3	1|0|0	0|0|0	3.33	0.36	0	0
632	P33992	MCM5	DNA replication licensing factor MCM5	DNA replication licensing factor MCM5 OS=Homo sapiens OX=9606 GN=MCM5 PE=1 SV=5	0	1.882	2	1	1	1	1	734	82.2	8.37					1					10936	15035.6		-3	-3	-3	-1.20504	-0.994676	-3	1|0|0	0|0|0	3.33	0.36	0	0
700	Q32MZ4	LRRFIP1	Leucine-rich repeat flightless-interacting protein 1	Leucine-rich repeat flightless-interacting protein 1 OS=Homo sapiens OX=9606 GN=LRRFIP1 PE=1 SV=2	0	1.474	2	1	1	1	1	808	89.2	4.65					1					2856.26	5777.86		-3	-3	-3	-2.48794	-1.90604	-3	1|0|0	0|0|0	3.33	0.36	0	0
636	O75410	TACC1	Transforming acidic coiled-coil-containing protein 1	Transforming acidic coiled-coil-containing protein 1 OS=Homo sapiens OX=9606 GN=TACC1 PE=1 SV=2	0	1.858	1	1	1	1	1	805	87.7	4.88				1						7398.1	6388.77		-3	-3	-3	-1.57852	-1.81026	-3	0|1|0	0|0|0	3.33	0.36	0	0
360	P63173	RPL38	60S ribosomal protein L38	60S ribosomal protein L38 OS=Homo sapiens OX=9606 GN=RPL38 PE=1 SV=2	0	5.76	36	2	7	2	1	70	8.2	10.1			4			3	5762.82		56066.8	11327.5	12690.3	81675	-1.30646	-3	0.987424	-1.17144	-1.15628	0.984792	0|0|3	0|0|4	0.75	0.31	0	0
584	B7Z4C8	RPL31	60S ribosomal protein L31	cDNA FLJ57527, highly similar to 60S ribosomal protein L31 OS=Homo sapiens OX=9606 GN=RPL31 PE=1 SV=1	0	2.295	7	1	3	1	1	130	15.1	10.37	1	1			1		30931.7	21269.3	5439.7	55581.2	66515.6	5695.35	0.0316516	-0.27195	-0.949239	0.348506	0.422328	-1.41616	1|0|0	1|1|0	0.5	0.36	0	0
295	P61006	RAB8A	Ras-related protein Rab-8A	Ras-related protein Rab-8A OS=Homo sapiens OX=9606 GN=RAB8A PE=1 SV=1	0	7.773	17	3	13	1	1	207	23.7	9.07				5	5	3			1499.5	5934		1976.32	-3	-3	-2.01901	-1.78924	-3	-2.37039	5|5|3	0|0|0	43.33	0	1	1
231	O60488	ACSL4	Long-chain-fatty-acid--CoA ligase 4	Long-chain-fatty-acid--CoA ligase 4 OS=Homo sapiens OX=9606 GN=ACSL4 PE=1 SV=2	0	10.066	8	4	7	2	1	711	79.1	8.38				3	2	2	7948.84	6885.6		8659.35	11851.3		-1.05036	-1.24771	-3	-1.42809	-1.22146	-3	2|3|2	0|0|0	23.33	0	1	1
185	P61981	YWHAG	14-3-3 protein gamma	14-3-3 protein gamma OS=Homo sapiens OX=9606 GN=YWHAG PE=1 SV=2	0	12.541	20	5	20	1	1	247	28.3	4.89			1	7	5	7	19080.8	20922	22539	32778.5	25158.6	18690.4	-0.353054	-0.286193	0.230882	-0.156103	-0.504134	-0.344779	5|7|7	0|0|1	19	0	0	1
174	P14625	HSP90B1	Endoplasmin	Endoplasmin OS=Homo sapiens OX=9606 GN=HSP90B1 PE=1 SV=1	0	13.214	7	5	11	4	1	803	92.4	4.84				5	5	1	1.3769e+06	1.46679e+06	578975	1.00095e+06	746790	508739	3.05436	3.39078	2.92566	3.11093	2.72682	2.63392	5|5|1	0|0|0	36.67	0.03	1	1
484	Q9HD26	GOPC	Golgi-associated PDZ and coiled-coil motif-containing protein	Golgi-associated PDZ and coiled-coil motif-containing protein OS=Homo sapiens OX=9606 GN=GOPC PE=1 SV=1	0	3.292	8	2	7	2	1	462	50.5	5.92				3	3	1			4880.53		37125.3	6941.49	-3	-3	-1.03929	-3	-0.133354	-1.23777	3|3|1	0|0|0	23.33	0.06	1	1
591	O75964	ATP5MG	ATP synthase subunit g, mitochondrial	ATP synthase subunit g, mitochondrial OS=Homo sapiens OX=9606 GN=ATP5L PE=1 SV=3	0	2.145	11	1	5	1	1	103	11.4	9.64				2	2	1	14641.4		5109.97	18266.9	27005.6	7216.72	-0.563946	-3	-1.00115	-0.714806	-0.436626	-1.20271	2|2|1	0|0|0	16.67	0.11	1	0
318	P27635	RPL10	60S ribosomal protein L10	60S ribosomal protein L10 OS=Homo sapiens OX=9606 GN=RPL10 PE=1 SV=4	0	6.906	10	2	7	2	1	214	24.6	10.08		1		2	3	1	8130.3	7883.57	1103.99	13880.7	11566.2	1984.2	-1.03239	-1.13061	-2.27321	-0.977196	-1.24466	-2.3668	3|2|1	1|0|0	6	0.14	0	0
362	G8JLB6	HNRNPH1	Heterogeneous nuclear ribonucleoprotein H	Heterogeneous nuclear ribonucleoprotein H OS=Homo sapiens OX=9606 GN=HNRNPH1 PE=1 SV=1	0	5.702	7	3	6	3	1	472	51.2	6.8	1			2	2	1	59244.3	53868.6	16433.6	64269.8	73194.6	28683.6	0.549176	0.532034	-0.0313901	0.487297	0.513509	0.0413778	2|2|1	0|1|0	5	0.14	0	0
259	P17987	TCP1	T-complex protein 1 subunit alpha	T-complex protein 1 subunit alpha OS=Homo sapiens OX=9606 GN=TCP1 PE=1 SV=1	0	9.035	9	3	5	3	1	556	60.3	6.11				1	1	3						15522.2	-3	-3	-3	-3	-3	-0.512231	1|1|3	0|0|0	16.67	0.18	1	0
24	F5H5D3	TUBA1C	Tubulin alpha chain	Tubulin alpha chain OS=Homo sapiens OX=9606 GN=TUBA1C PE=1 SV=1	0	79.139	43	18	98	2	1	519	57.7	5.07	2	3	19	12	14	48			15751.8			192721	-3	-3	-0.0665675	-3	-3	1.75878	14|12|48	3|2|19	3.08	0.18	0	0
422	Q9H2D6	TRIOBP	TRIO and F-actin-binding protein	TRIO and F-actin-binding protein OS=Homo sapiens OX=9606 GN=TRIOBP PE=1 SV=3	0	4.221	1	3	4	3	1	2365	261.2	8.48				2	1	1	106305	156572		63488.2	86642.1	16212.9	1.01474	1.45514	-3	0.475605	0.674231	-0.472981	1|2|1	0|0|0	13.33	0.21	1	0
544	P22695	UQCRC2	Cytochrome b-c1 complex subunit 2, mitochondrial	Cytochrome b-c1 complex subunit 2, mitochondrial OS=Homo sapiens OX=9606 GN=UQCRC2 PE=1 SV=3	0	2.718	4	1	3	1	1	453	48.4	8.63				1	1	1	9247.66	4818.85		12971.7		5354.94	-0.929844	-1.55648	-3	-1.04192	-3	-1.47172	1|1|1	0|0|0	10	0.36	1	0
250	P61313	RPL15	60S ribosomal protein L15	60S ribosomal protein L15 OS=Homo sapiens OX=9606 GN=RPL15 PE=1 SV=2	0	9.378	23	4	13	4	1	204	24.1	11.62			2	5	4	2	206178	176461	464915	191021	254443	567872	1.54225	1.5586	2.74351	1.52819	1.7008	2.73306	4|5|2	0|0|2	5.5	0	0	1
207	P62244	RPS15A	40S ribosomal protein S15a	40S ribosomal protein S15a OS=Homo sapiens OX=9606 GN=RPS15A PE=1 SV=2	0	11.367	30	4	22	4	1	130	14.8	10.13	2	1	4	6	6	3	193645	201888	126346	213934	207265	143216	1.49231	1.67506	1.66193	1.63644	1.50538	1.49112	6|6|3	1|2|4	2.14	0.01	0	1
220	P07814	EPRS	Bifunctional glutamate/proline--tRNA ligase	Bifunctional glutamate/proline--tRNA ligase OS=Homo sapiens OX=9606 GN=EPRS PE=1 SV=5	0	10.519	4	4	8	4	1	1512	170.5	7.33				4	4		30398.4	5072.4	8499.13	27124.9	47052.1	10520.8	0.0178008	-1.51212	-0.57878	-0.337013	0.0924458	-0.862864	4|4|0	0|0|0	26.67	0.03	1	1
393	P62937	PPIA	Peptidyl-prolyl cis-trans isomerase A	Peptidyl-prolyl cis-trans isomerase A OS=Homo sapiens OX=9606 GN=PPIA PE=1 SV=2	0	4.831	13	3	8	3	1	165	18	7.81	1	1		2	4		96776.8	81546.8	29393.9	97860.6	131985	20446.8	0.939964	0.890756	0.451327	0.88907	1.07532	-0.2638	4|2|0	1|1|0	3	0.15	0	0
232	Q8NC51	SERBP1	Plasminogen activator inhibitor 1 RNA-binding protein	Plasminogen activator inhibitor 1 RNA-binding protein OS=Homo sapiens OX=9606 GN=SERBP1 PE=1 SV=2	0	10.051	8	2	9	2	1	408	44.9	8.65	1	1	1	1	2	3			25289.7		40619.7	24443.1	-3	-3	0.326477	-3	-0.0476358	-0.102853	2|1|3	1|1|1	2	0.15	0	0
179	P14923	JUP	Junction plakoglobin	Junction plakoglobin OS=Homo sapiens OX=9606 GN=JUP PE=1 SV=3	0	12.903	10	6	15	6	1	745	81.7	6.14		1	5	4	2	3	28212.6	67773.4	57131.2	76598.4	64875	38379.1	-0.0416199	0.730694	1.00304	0.654987	0.39853	0.303901	2|4|3	1|0|5	1.5	0.16	0	0
260	Q2M2I5	KRT24	Keratin, type I cytoskeletal 24	Keratin, type I cytoskeletal 24 OS=Homo sapiens OX=9606 GN=KRT24 PE=1 SV=1	0	9.001	6	3	17	1	1	525	55.1	4.96		2	5	3	4	3					11304.5		-3	-3	-3	-3	-1.26647	-3	4|3|3	2|0|5	1.43	0.17	0	0
320	Q15643	TRIP11	Thyroid receptor-interacting protein 11	Thyroid receptor-interacting protein 11 OS=Homo sapiens OX=9606 GN=TRIP11 PE=1 SV=3	0	6.825	2	3	4	3	1	1979	227.4	5.26				1	3					11089.7			-3	-3	-3	-1.19171	-3	-3	3|1|0	0|0|0	13.33	0.18	1	0
520	P46778	RPL21	60S ribosomal protein L21	60S ribosomal protein L21 OS=Homo sapiens OX=9606 GN=RPL21 PE=1 SV=2	0	2.929	9	1	3	1	1	160	18.6	10.49				1	2		5244.92	7437.56	7821.51		18621.1	11797.5	-1.38145	-1.181	-0.647756	-3	-0.790875	-0.759606	2|1|0	0|0|0	10	0.21	1	0
516	P05387	RPLP2	60S acidic ribosomal protein P2	60S acidic ribosomal protein P2 OS=Homo sapiens OX=9606 GN=RPLP2 PE=1 SV=1	0	2.962	40	2	3	2	1	115	11.7	4.54					1	2						14588.7	-3	-3	-3	-3	-3	-0.568148	1|0|2	0|0|0	10	0.21	1	0
379	J3KTA4	DDX5	Probable ATP-dependent RNA helicase DDX5	Probable ATP-dependent RNA helicase DDX5 OS=Homo sapiens OX=9606 GN=DDX5 PE=1 SV=1	0	5.062	3	2	4	1	1	614	69	8.85	1			2	1		7582.44	6467.96		12158	16961.4		-1.08794	-1.30184	-3	-1.10383	-0.879834	-3	1|2|0	0|1|0	3	0.3	0	0
267	P62269	RPS18	40S ribosomal protein S18	40S ribosomal protein S18 OS=Homo sapiens OX=9606 GN=RPS18 PE=1 SV=3	0	8.815	27	4	14	4	1	152	17.7	10.99	1	1	4	2	3	3	471080	233167	111544	224420	343362	79904.7	2.20025	1.79968	1.55848	1.68217	1.9864	0.965036	3|2|3	1|1|4	1.33	0.3	0	0
115	P15924	DSP	Desmoplakin	Desmoplakin OS=Homo sapiens OX=9606 GN=DSP PE=1 SV=3	0	20.22	4	10	24	10	1	2871	331.6	6.81		3	8	5	6	2	94768.3	153584	132480	129209	126394	95774.9	0.923263	1.43847	1.70129	1.15461	1.03407	1.12837	6|5|2	3|0|8	1.18	0.31	0	0
10	Q96RQ3	MCCC1	Methylcrotonoyl-CoA carboxylase subunit alpha, mitochondrial	Methylcrotonoyl-CoA carboxylase subunit alpha, mitochondrial OS=Homo sapiens OX=9606 GN=MCCC1 PE=1 SV=3	0	146.581	63	33	288	33	1	725	80.4	7.78	31	34	82	33	36	72	5.97158e+06	5.66632e+06	6.81717e+06	3.33169e+06	4.44099e+06	4.74488e+06	4.22271	4.56002	4.97284	4.26003	4.42573	4.64701	36|33|72	34|31|82	0.96	0.35	0	0
4	P11498	PC	Pyruvate carboxylase, mitochondrial	Pyruvate carboxylase, mitochondrial OS=Homo sapiens OX=9606 GN=PC PE=1 SV=2	0	275.231	58	53	679	53	1	1178	129.6	6.84	70	78	200	73	83	175	2.94234e+07	2.93524e+07	2.88086e+07	1.67539e+07	1.96417e+07	1.87744e+07	5.49268	5.98307	6.16932	5.80341	5.84251	5.88704	83|73|175	78|70|200	0.95	0.35	0	0
529	Q3ZCQ8	TIMM50	Mitochondrial import inner membrane translocase subunit TIM50	Mitochondrial import inner membrane translocase subunit TIM50 OS=Homo sapiens OX=9606 GN=TIMM50 PE=1 SV=2	0	2.861	8	2	2	2	1	353	39.6	8.37					1	1	3579.85	3076.62	1006.44	4068.5	9981.36		-1.6856	-1.94468	-2.35	-2.1499	-1.38509	-3	1|0|1	0|0|0	6.67	0.36	1	0
449	P50454	SERPINH1	Serpin H1	Serpin H1 OS=Homo sapiens OX=9606 GN=SERPINH1 PE=1 SV=2	0	3.806	5	2	2	2	1	418	46.4	8.69					1	1	8426.74	8466.1		11610.8	19982		-1.00387	-1.06893	-3	-1.14783	-0.723657	-3	1|0|1	0|0|0	6.67	0.36	1	0
560	Q01970	PLCB3	1-phosphatidylinositol 4,5-bisphosphate phosphodiesterase beta-3	1-phosphatidylinositol 4,5-bisphosphate phosphodiesterase beta-3 OS=Homo sapiens OX=9606 GN=PLCB3 PE=1 SV=2	0	2.481	1	1	2	1	1	1234	138.7	5.9				1	1						5058.22		-3	-3	-3	-3	-2.03279	-3	1|1|0	0|0|0	6.67	0.36	1	0
353	P30419	NMT1	Glycylpeptide N-tetradecanoyltransferase 1	Glycylpeptide N-tetradecanoyltransferase 1 OS=Homo sapiens OX=9606 GN=NMT1 PE=1 SV=2	0	5.908	5	2	2	2	1	496	56.8	7.8				1	1					7918.21			-3	-3	-3	-1.51359	-3	-3	1|1|0	0|0|0	6.67	0.36	1	0
395	P33993	MCM7	DNA replication licensing factor MCM7	DNA replication licensing factor MCM7 OS=Homo sapiens OX=9606 GN=MCM7 PE=1 SV=4	0	4.801	2	1	4	1	1	719	81.3	6.46			1	1	1	1	12563.8	9267.37	5421.08	17815.1	18769.5	6338	-0.685808	-0.990697	-0.952086	-0.738737	-0.783308	-1.31977	1|1|1	0|0|1	3	0.36	0	0
366	P78371	CCT2	T-complex protein 1 subunit beta	T-complex protein 1 subunit beta OS=Homo sapiens OX=9606 GN=CCT2 PE=1 SV=4	0	5.459	5	2	3	2	1	535	57.5	6.46					3		4221.7	3563.62	1694.89	5282.18	10469.8		-1.55427	-1.81755	-1.91732	-1.90043	-1.33957	-3	3|0|0	0|0|0	10	0.18	0	0
534	O95248	SBF1	Myotubularin-related protein 5	Myotubularin-related protein 5 OS=Homo sapiens OX=9606 GN=SBF1 PE=1 SV=4	0	2.774	2	2	3	2	1	1868	208.3	6.9						3						13629.2	-3	-3	-3	-3	-3	-0.629489	0|0|3	0|0|0	10	0.18	0	0
253	P31689	DNAJA1	DnaJ homolog subfamily A member 1	DnaJ homolog subfamily A member 1 OS=Homo sapiens OX=9606 GN=DNAJA1 PE=1 SV=2	0	9.22	15	3	3	3	1	397	44.8	7.08						3						15975.5	-3	-3	-3	-3	-3	-0.486281	0|0|3	0|0|0	10	0.18	0	0
358	Q15019	SEPT2	Septin-2	Septin-2 OS=Homo sapiens OX=9606 GN=SEPT2 PE=1 SV=1	0	5.827	11	3	3	3	1	361	41.5	6.6						3						14567.1	-3	-3	-3	-3	-3	-0.569486	0|0|3	0|0|0	10	0.18	0	0
576	P60981	DSTN	Destrin	Destrin OS=Homo sapiens OX=9606 GN=DSTN PE=1 SV=3	0	2.364	7	1	2	1	1	165	18.5	7.85				2			14249.2	10372.7	16535.1	15835.7	21975.7	18888.2	-0.585568	-0.893212	-0.026278	-0.851286	-0.633028	-0.335284	0|2|0	0|0|0	6.67	0.21	0	0
541	A0A2R8YD14	RPS24	40S ribosomal protein S24	40S ribosomal protein S24 OS=Homo sapiens OX=9606 GN=RPS24 PE=1 SV=1	0	2.727	7	1	2	1	1	165	19.2	10.98						2						20212.6	-3	-3	-3	-3	-3	-0.274189	0|0|2	0|0|0	6.67	0.21	0	0
501	Q5VZ89	DENND4C	DENN domain-containing protein 4C	DENN domain-containing protein 4C OS=Homo sapiens OX=9606 GN=DENND4C PE=1 SV=3	0	3.107	1	1	2	1	1	1909	212.6	6.83						2						18430.1	-3	-3	-3	-3	-3	-0.35742	0|0|2	0|0|0	6.67	0.21	0	0
764	Q02410	APBA1	Amyloid-beta A4 precursor protein-binding family A member 1	Amyloid-beta A4 precursor protein-binding family A member 1 OS=Homo sapiens OX=9606 GN=APBA1 PE=1 SV=3	0	1.171	2	1	2	1	1	837	92.8	4.93						2						19782.1	-3	-3	-3	-3	-3	-0.293597	0|0|2	0|0|0	6.67	0.21	0	0
364	Q99623	PHB2	Prohibitin-2	Prohibitin-2 OS=Homo sapiens OX=9606 GN=PHB2 PE=1 SV=2	0	5.635	7	2	4	2	1	299	33.3	9.83			1		2	1	10043.9	10487.7	8765.27	12948.9	21243.8	7427.1	-0.864069	-0.883669	-0.553183	-1.0436	-0.665305	-1.17681	2|0|1	0|0|1	3	0.3	0	0
299	K7ER00	FARSA	Phenylalanine--tRNA ligase alpha subunit	Phenylalanine--tRNA ligase alpha subunit OS=Homo sapiens OX=9606 GN=FARSA PE=1 SV=1	0	7.679	7	3	6	3	1	548	62.4	7.84			2			4	7259.88		7445.21	6474.07	6470.04	5781.67	-1.12256	-3	-0.68869	-1.70601	-1.79822	-1.4026	0|0|4	0|0|2	2	0.3	0	0
367	P35268	RPL22	60S ribosomal protein L22	60S ribosomal protein L22 OS=Homo sapiens OX=9606 GN=RPL22 PE=1 SV=2	0	5.444	19	2	5	2	1	128	14.8	9.19	1	1		1	2		97693.6	62660.8	26308	115642	79443.6	15640.6	0.947472	0.662836	0.35925	1.04861	0.591576	-0.505379	2|1|0	1|1|0	1.5	0.31	0	0
156	P08727	KRT19	Keratin, type I cytoskeletal 19	Keratin, type I cytoskeletal 19 OS=Homo sapiens OX=9606 GN=KRT19 PE=1 SV=4	0	15.057	15	8	55	1	1	400	44.1	5.14	3	10	15	7	8	12	12681.1	20652.4	2875.22	6415.87		25373.1	-0.678411	-0.297412	-1.47856	-1.71464	-3	-0.0691892	8|7|12	10|3|15	0.96	0.33	0	0
5	P04264	KRT1	Keratin, type II cytoskeletal 1	Keratin, type II cytoskeletal 1 OS=Homo sapiens OX=9606 GN=KRT1 PE=1 SV=6	0	180.494	62	42	463	35	1	644	66	8.12	39	58	147	59	49	111	1.72549e+07	2.72892e+07	2.52611e+07	1.44738e+07	8.64003e+06	1.54189e+07	5.06769	5.92001	6.06023	5.66362	5.05992	5.70953	49|59|111	58|39|147	0.9	0.35	0	0
7	P35908	KRT2	Keratin, type II cytoskeletal 2 epidermal	Keratin, type II cytoskeletal 2 epidermal OS=Homo sapiens OX=9606 GN=KRT2 PE=1 SV=2	0	153.851	61	37	295	28	1	639	65.4	8	24	52	82	39	30	68	2.9806e+06	11913819	4.6431e+06	3.06851e+06	1.7513e+06	2.63983e+06	3.66936	5.20297	4.654	4.18139	3.53902	4.11837	30|39|68	52|24|82	0.87	0.35	0	0
12	P13645	KRT10	Keratin, type I cytoskeletal 10	Keratin, type I cytoskeletal 10 OS=Homo sapiens OX=9606 GN=KRT10 PE=1 SV=6	0	133.617	59	33	292	27	1	584	58.8	5.21	24	43	90	39	29	67	9.78767e+06	2.24171e+07	1.45068e+07	8.55938e+06	5.054e+06	7.04212e+06	4.61619	5.74986	5.59977	5.16165	4.54894	5.00298	29|39|67	43|24|90	0.86	0.35	0	0
9	P35527	KRT9	Keratin, type I cytoskeletal 9	Keratin, type I cytoskeletal 9 OS=Homo sapiens OX=9606 GN=KRT9 PE=1 SV=3	0	147.937	65	31	329	30	1	623	62	5.24	24	36	130	33	26	80	9.00474e+06	1.0517e+07	1.25605e+07	4.95528e+06	3.47328e+06	6.47979e+06	4.5498	5.09508	5.48017	4.63936	4.19152	4.92795	26|33|80	36|24|130	0.73	0.35	0	0
600	P07305	H1F0	Histone H1.0	Histone H1.0 OS=Homo sapiens OX=9606 GN=H1F0 PE=1 SV=3	0	2.09	5	1	1	1	1	194	20.9	10.84					1		9616.68	5656.36	1699.99		18867.7	2385.1	-0.898684	-1.41784	-1.91482	-3	-0.778338	-2.20089	1|0|0	0|0|0	3.33	0.36	0	0
500	E9PQA6	MVB12A	Multivesicular body subunit 12A	Multivesicular body subunit 12A OS=Homo sapiens OX=9606 GN=MVB12A PE=1 SV=1	0	3.107	5	1	1	1	1	273	28.7	9.64						1	4569.78	5635.32				19064.1	-1.49118	-1.42107	-3	-3	-3	-0.326929	0|0|1	0|0|0	3.33	0.36	0	0
490	A0A0A6YYJ8	LUC7L2	Putative RNA-binding protein Luc7-like 2	Putative RNA-binding protein Luc7-like 2 OS=Homo sapiens OX=9606 GN=LUC7L2 PE=4 SV=1	0	3.237	3	1	1	1	1	458	54.2	10.13				1			17498	8748.14	8511.64	15273.2	16408.8		-0.422012	-1.04058	-0.577559	-0.885848	-0.911397	-3	0|1|0	0|0|0	3.33	0.36	0	0
715	J3KQN4	RPL36A	60S ribosomal protein L36a	60S ribosomal protein L36a OS=Homo sapiens OX=9606 GN=RPL36A PE=1 SV=1	0	1.374	6	1	1	1	1	142	16.4	10.43					1		11395.6	14119.3		16769.4	24751.1		-0.763523	-0.626427	-3	-0.796544	-0.519696	-3	1|0|0	0|0|0	3.33	0.36	0	0
610	P23284	PPIB	Peptidyl-prolyl cis-trans isomerase B	Peptidyl-prolyl cis-trans isomerase B OS=Homo sapiens OX=9606 GN=PPIB PE=1 SV=2	0	2.03	6	1	1	1	1	216	23.7	9.41					1		30079.3	24165.9	77287.2	34395.3	38735.8	22308.6	0.00939798	-0.161487	1.2539	-0.110095	-0.0928883	-0.185233	1|0|0	0|0|0	3.33	0.36	0	0
754	P49640	EVX1	Homeobox even-skipped homolog protein 1	Homeobox even-skipped homolog protein 1 OS=Homo sapiens OX=9606 GN=EVX1 PE=2 SV=1	0	1.211	2	1	1	1	1	407	42.4	6.84					1		4657.43				8370.23		-1.47605	-3	-3	-3	-1.55284	-3	1|0|0	0|0|0	3.33	0.36	0	0
608	O75886	STAM2	Signal transducing adapter molecule 2	Signal transducing adapter molecule 2 OS=Homo sapiens OX=9606 GN=STAM2 PE=1 SV=1	0	2.032	2	1	1	1	1	525	58.1	5.07					1		137542	97693.9		96690.3	144310		1.21989	1.04706	-3	0.877575	1.16039	-3	1|0|0	0|0|0	3.33	0.36	0	0
525	Q13838	DDX39B	Spliceosome RNA helicase DDX39B	Spliceosome RNA helicase DDX39B OS=Homo sapiens OX=9606 GN=DDX39B PE=1 SV=1	0	2.903	3	1	1	1	1	428	49	5.67					1		6877.66	8188.12		3802.51	16195.3		-1.16563	-1.09782	-3	-2.21451	-0.923875	-3	1|0|0	0|0|0	3.33	0.36	0	0
683	Q9BYV6	TRIM55	Tripartite motif-containing protein 55	Tripartite motif-containing protein 55 OS=Homo sapiens OX=9606 GN=TRIM55 PE=1 SV=2	0	1.571	2	1	1	1	1	548	60.4	4.77				1			201118	38334.6	38014.6	116852	71550.1	3970.2	1.52247	0.23771	0.664838	1.05856	0.491853	-1.74147	0|1|0	0|0|0	3.33	0.36	0	0
717	O75564	JRK	Jerky protein homolog	Jerky protein homolog OS=Homo sapiens OX=9606 GN=JRK PE=1 SV=3	0	1.367	4	1	1	1	1	556	61.8	7.96						1			8338.13			25006.5	-3	-3	-0.594657	-3	-3	-0.08231	0|0|1	0|0|0	3.33	0.36	0	0
755	Q13308	PTK7	Inactive tyrosine-protein kinase 7	Inactive tyrosine-protein kinase 7 OS=Homo sapiens OX=9606 GN=PTK7 PE=1 SV=2	0	1.201	1	1	1	1	1	1070	118.3	7.09				1				34491		4096.45	6117.46		-3	0.146301	-3	-2.14336	-1.85161	-3	0|1|0	0|0|0	3.33	0.36	0	0
695	P53396	ACLY	ATP-citrate synthase	ATP-citrate synthase OS=Homo sapiens OX=9606 GN=ACLY PE=1 SV=3	0	1.498	1	1	1	1	1	1101	120.8	7.33					1						4022.57		-3	-3	-3	-3	-2.2511	-3	1|0|0	0|0|0	3.33	0.36	0	0
513	O14980	XPO1	Exportin-1	Exportin-1 OS=Homo sapiens OX=9606 GN=XPO1 PE=1 SV=1	0	2.977	1	1	1	1	1	1071	123.3	6.06						1						6364.68	-3	-3	-3	-3	-3	-1.31598	0|0|1	0|0|0	3.33	0.36	0	0
512	Q9NS69	TOMM22	Mitochondrial import receptor subunit TOM22 homolog	Mitochondrial import receptor subunit TOM22 homolog OS=Homo sapiens OX=9606 GN=TOMM22 PE=1 SV=3	0	3.014	8	1	1	1	1	142	15.5	4.34					1						9430.11		-3	-3	-3	-3	-1.43923	-3	1|0|0	0|0|0	3.33	0.36	0	0
686	A0A286YFF8	MON2	Protein MON2 homolog	Protein MON2 homolog OS=Homo sapiens OX=9606 GN=MON2 PE=1 SV=1	0	1.564	1	1	1	1	1	1718	190.4	6.1					1						10548.6		-3	-3	-3	-3	-1.33242	-3	1|0|0	0|0|0	3.33	0.36	0	0
719	Q8N983	MRPL43	39S ribosomal protein L43, mitochondrial	39S ribosomal protein L43, mitochondrial OS=Homo sapiens OX=9606 GN=MRPL43 PE=1 SV=1	0	1.361	5	1	1	1	1	215	23.4	8.65					1						14358.2		-3	-3	-3	-3	-1.0386	-3	1|0|0	0|0|0	3.33	0.36	0	0
535	E9PAV3	NACA	Nascent polypeptide-associated complex subunit alpha, muscle-specific form	Nascent polypeptide-associated complex subunit alpha, muscle-specific form OS=Homo sapiens OX=9606 GN=NACA PE=1 SV=1	0	2.771	1	1	1	1	1	2078	205.3	9.58					1						11548.7		-3	-3	-3	-3	-1.24611	-3	1|0|0	0|0|0	3.33	0.36	0	0
472	P05067	APP	Amyloid-beta precursor protein	Amyloid-beta A4 protein OS=Homo sapiens OX=9606 GN=APP PE=1 SV=3	0	3.446	2	1	1	1	1	770	86.9	4.82				1						9711.02			-3	-3	-3	-1.31857	-3	-3	0|1|0	0|0|0	3.33	0.36	0	0
547	Q99832	CCT7	T-complex protein 1 subunit eta	T-complex protein 1 subunit eta OS=Homo sapiens OX=9606 GN=CCT7 PE=1 SV=2	0	2.656	2	1	1	1	1	543	59.3	7.65					1		8321.12		2706.14	8345.53	17505.3	3353.72	-1.01392	-3	-1.52887	-1.46337	-0.849753	-1.89361	1|0|0	0|0|0	3.33	0.36	0	0
586	B4DLN1	B4DLN1		cDNA FLJ60124, highly similar to Mitochondrial dicarboxylate carrier OS=Homo sapiens OX=9606 PE=2 SV=1	0	2.272	5	1	1	1	1	442	48.1	9.52						1						8900.87	-3	-3	-3	-3	-3	-1.01361	0|0|1	0|0|0	3.33	0.36	0	0
481	Q8IWJ2	GCC2	GRIP and coiled-coil domain-containing protein 2	GRIP and coiled-coil domain-containing protein 2 OS=Homo sapiens OX=9606 GN=GCC2 PE=1 SV=4	0	3.372	1	1	1	1	1	1684	195.8	5.14				1						7630.22			-3	-3	-3	-1.549	-3	-3	0|1|0	0|0|0	3.33	0.36	0	0
735	A0A0A0MT16	ABCA13	ATP-binding cassette sub-family A member 13	ATP-binding cassette sub-family A member 13 OS=Homo sapiens OX=9606 GN=ABCA13 PE=1 SV=1	0	1.274	0	1	1	1	1	5058	575.8	6.43				1			18151		8994.77	7739.7	7680.43	5857.49	-0.392837	-3	-0.531726	-1.53538	-1.6348	-1.39085	0|1|0	0|0|0	3.33	0.36	0	0
542	P35610	SOAT1	Sterol O-acyltransferase 1	Sterol O-acyltransferase 1 OS=Homo sapiens OX=9606 GN=SOAT1 PE=1 SV=3	0	2.72	3	1	1	1	1	550	64.7	8.94						1						5658.62	-3	-3	-3	-3	-3	-1.42199	0|0|1	0|0|0	3.33	0.36	0	0
594	O15371	EIF3D	Eukaryotic translation initiation factor 3 subunit D	Eukaryotic translation initiation factor 3 subunit D OS=Homo sapiens OX=9606 GN=EIF3D PE=1 SV=1	0	2.131	3	1	1	1	1	548	63.9	6.05					1						16928.7		-3	-3	-3	-3	-0.881673	-3	1|0|0	0|0|0	3.33	0.36	0	0
369	P10515	DLAT	Dihydrolipoyllysine-residue acetyltransferase component of pyruvate dehydrogenase complex, mitochondrial	Dihydrolipoyllysine-residue acetyltransferase component of pyruvate dehydrogenase complex, mitochondrial OS=Homo sapiens OX=9606 GN=DLAT PE=1 SV=3	0	5.37	4	2	3	2	1	647	69	7.84			1		1	1			13887.6		8877.1	12250.9	-3	-3	-0.171132	-3	-1.49682	-0.725608	1|0|1	0|0|1	2	0.36	0	0
540	P62857	RPS28	40S ribosomal protein S28	40S ribosomal protein S28 OS=Homo sapiens OX=9606 GN=RPS28 PE=1 SV=1	0	2.737	17	1	3	1	1	69	7.8	10.7	1			1	1		8131.54		10134.1	8304.66	12556.5	14926.5	-1.03227	-3	-0.432716	-1.46806	-1.16638	-0.547512	1|1|0	0|1|0	2	0.36	0	0
304	E9PK25	CFL1	Cofilin-1	Cofilin-1 OS=Homo sapiens OX=9606 GN=CFL1 PE=1 SV=1	0	7.461	15	2	6	2	1	204	22.7	8.34	1		2	1	1	1	29401.8	21009.6	29193.2	33594.9	39730.3	33785.9	-0.00874369	-0.282578	0.445639	-0.132594	-0.0687317	0.188978	1|1|1	0|1|2	1	0.36	0	0
429	P60866	RPS20	40S ribosomal protein S20	40S ribosomal protein S20 OS=Homo sapiens OX=9606 GN=RPS20 PE=1 SV=1	0	4.095	9	1	5	1	1	119	13.4	9.94		1	2	1	1		36106.5	29765.1	19041.2	33787	52907.2	15099.9	0.154836	0.0188089	0.090877	-0.127145	0.204208	-0.537097	1|1|0	1|0|2	0.67	0.36	0	0
29	P08779	KRT16	Keratin, type I cytoskeletal 16	Keratin, type I cytoskeletal 16 OS=Homo sapiens OX=9606 GN=KRT16 PE=1 SV=4	0	68.93	53	24	143	13	1	473	51.2	5.05	10	22	61	12	14	24	526069	1.47014e+06	1.46107e+06	451730	415744	444919	2.28817	3.39276	3.69413	2.35065	2.16868	2.51307	14|12|24	22|10|61	0.54	0.36	0	0
342	Q7Z3Y8	KRT27	Keratin, type I cytoskeletal 27	Keratin, type I cytoskeletal 27 OS=Homo sapiens OX=9606 GN=KRT27 PE=1 SV=2	0	6.311	7	3	29	1	1	459	49.8	5.05	7	6	7	4	3	2	22085.1			13816.6	2862.09		-0.236614	-3	-3	-0.981619	-2.57545	-3	3|4|2	6|7|7	0.45	0.36	0	0
733	Q96RW7	HMCN1	Hemicentin-1	Hemicentin-1 OS=Homo sapiens OX=9606 GN=HMCN1 PE=1 SV=2	0	1.283	0	1	8	1	1	5635	613	6.49	1	2	5				4.19074e+07	3.48328e+07	2.03234e+07	1.975e+07	1.80618e+07	8.52987e+06	5.77432	6.13117	5.87967	5.96063	5.7626	5.17578	0|0|0	2|1|5	0	0.36	0	0
212	H0Y7R8	AFDN	Afadin (Fragment)	Afadin (Fragment) OS=Homo sapiens OX=9606 GN=AFDN PE=1 SV=1	0	11.093	15	4	13	1	1	389	43.3	7.33				3	5	5							-3	-3	-3	-3	-3	-3	7|5|8	0|0|0	66.67	0	1	1
127	P23634	ATP2B4	Plasma membrane calcium-transporting ATPase 4	Plasma membrane calcium-transporting ATPase 4 OS=Homo sapiens OX=9606 GN=ATP2B4 PE=1 SV=2	0	18.547	7	6	12	1	1	1241	137.8	6.6				3	6	3							-3	-3	-3	-3	-3	-3	6|3|3	0|0|0	40	0	1	1
126	Q14315	FLNC	Filamin-C	Filamin-C OS=Homo sapiens OX=9606 GN=FLNC PE=1 SV=3	0	18.688	3	9	28	3	1	2725	290.8	5.97	1	2	1	7	9	8	16127.3	13100.8	1675.7	19029.2	20308.3		-0.48697	-0.691202	-1.92677	-0.67574	-0.708225	-3	9|7|8	2|1|1	6	0	0	1
77	P54652	HSPA2	Heat shock-related 70 kDa protein 2	Heat shock-related 70 kDa protein 2 OS=Homo sapiens OX=9606 GN=HSPA2 PE=1 SV=1	0	30.084	16	9	59	1	1	639	70	5.74	3	3	3	16	15	19							-3	-3	-3	-3	-3	-3	15|16|19	3|3|3	5.56	0	0	1
351	Q12931	TRAP1	Heat shock protein 75 kDa, mitochondrial	Heat shock protein 75 kDa, mitochondrial OS=Homo sapiens OX=9606 GN=TRAP1 PE=1 SV=3	0	5.991	4	2	12	1	1	704	80.1	8.21			2	3	4	3							-3	-3	-3	-3	-3	-3	4|3|3	0|0|2	5	0	0	1
467	P49207	RPL34	60S ribosomal protein L34	60S ribosomal protein L34 OS=Homo sapiens OX=9606 GN=RPL34 PE=1 SV=3	0	3.517	15	2	9	2	1	117	13.3	11.47	1	1		2	3	2	81342.9	125834	13313	64857	96381.2	20076.5	0.801615	1.26605	-0.206214	0.495988	0.775741	-0.280279	3|2|2	1|1|0	3.5	0	0	1
330	Q9H0W5	CCDC8	Coiled-coil domain-containing protein 8	Coiled-coil domain-containing protein 8 OS=Homo sapiens OX=9606 GN=CCDC8 PE=1 SV=2	0	6.602	6	2	5	2	1	538	59.3	8.63				1	2	2							-3	-3	-3	-3	-3	-3	2|1|2	0|0|0	16.67	0.11	1	0
152	Q562R1	ACTBL2	Beta-actin-like protein 2	Beta-actin-like protein 2 OS=Homo sapiens OX=9606 GN=ACTBL2 PE=1 SV=2	0	15.87	14	4	23	1	1	376	42	5.59	3	3	2	6	4	5							-3	-3	-3	-3	-3	-3	4|6|5	3|3|2	1.88	0.16	0	0
386	Q9HAU0	PLEKHA5	Pleckstrin homology domain-containing family A member 5	Pleckstrin homology domain-containing family A member 5 OS=Homo sapiens OX=9606 GN=PLEKHA5 PE=1 SV=1	0	4.976	3	3	4	3	1	1116	127.4	7.53				2	1	1							-3	-3	-3	-3	-3	-3	1|2|1	0|0|0	13.33	0.21	1	0
148	H7BY58	PCMT1	Protein-L-isoaspartate O-methyltransferase	Protein-L-isoaspartate O-methyltransferase OS=Homo sapiens OX=9606 GN=PCMT1 PE=1 SV=1	0	16.343	34	6	26	6	1	286	30.3	6.73	1	1	8	4	3	9	246876	193158	238718	187219	202856	197616	1.68571	1.63682	2.19014	1.50898	1.48489	1.78139	3|4|9	1|1|8	1.6	0.3	0	0
327	P32119	PRDX2	Peroxiredoxin-2	Peroxiredoxin-2 OS=Homo sapiens OX=9606 GN=PRDX2 PE=1 SV=5	0	6.728	18	3	6	2	1	198	21.9	5.97	1			1	2	2	21866.4	15903.6	10452.1	21126.1	17445.7	5719.08	-0.244541	-0.523467	-0.407066	-0.575849	-0.853006	-1.41241	2|1|2	0|1|0	5	0.14	0	0
538	H7C0C1	H7C0C1		Uncharacterized protein (Fragment) OS=Homo sapiens OX=9606 PE=4 SV=2	0	2.76	5	1	3	1	1	242	26.8	9.45				1	2		22461	14593.9		19590.8	19283.4		-0.223175	-0.597825	-3	-0.647949	-0.757569	-3	2|1|0	0|0|0	10	0.21	1	0
556	P35250	RFC2	Replication factor C subunit 2	Replication factor C subunit 2 OS=Homo sapiens OX=9606 GN=RFC2 PE=1 SV=3	0	2.514	4	1	3	1	1	354	39.1	6.44				2	1								-3	-3	-3	-3	-3	-3	1|2|0	0|0|0	10	0.21	1	0
400	P50991	CCT4	T-complex protein 1 subunit delta	T-complex protein 1 subunit delta OS=Homo sapiens OX=9606 GN=CCT4 PE=1 SV=4	0	4.748	4	2	3	2	1	539	57.9	7.83				1	2		59288.6	48292.2	72685.5	34201.3	55100.7	97781.6	0.549771	0.43749	1.20294	-0.1155	0.242917	1.14706	2|1|0	0|0|0	10	0.21	1	0
574	P33981	TTK	Dual specificity protein kinase TTK	Dual specificity protein kinase TTK OS=Homo sapiens OX=9606 GN=TTK PE=1 SV=2	0	2.375	2	1	3	1	1	857	97	8.16				1	2								-3	-3	-3	-3	-3	-3	2|1|0	0|0|0	10	0.21	1	0
56	Q86YZ3	HRNR	Hornerin	Hornerin OS=Homo sapiens OX=9606 GN=HRNR PE=1 SV=2	0	40.995	16	14	34	14	1	2850	282.2	10.04	2	4	11	3	2	12	83324.3	102751	103628	23107.5	8419.09	93847.5	0.82078	1.09072	1.49737	-0.490184	-1.54729	1.11004	2|3|12	4|2|11	1	0.31	0	0
16	P78347	GTF2I	General transcription factor II-I	General transcription factor II-I OS=Homo sapiens OX=9606 GN=GTF2I PE=1 SV=2	0	90.027	38	28	165	28	1	998	112.3	6.39	16	16	45	28	24	36	2.5128e+06	1.6574e+06	1.54492e+06	1.44297e+06	1.26646e+06	1.17689e+06	3.5334	3.49648	3.74046	3.46043	3.23015	3.39005	24|28|36	16|16|45	1.14	0.34	0	0
25	O00763	ACACB	Acetyl-CoA carboxylase 2	Acetyl-CoA carboxylase 2 OS=Homo sapiens OX=9606 GN=ACACB PE=1 SV=3	0	78.01	10	20	196	5	1	2458	276.4	6.49	21	25	57	23	31	39	36150.5	35460	38511.6	18518.7	25953.5	14157.2	0.155806	0.170271	0.675619	-0.701728	-0.474492	-0.595217	31|23|39	25|21|57	0.9	0.34	0	0
496	Q8NDI1	EHBP1	EH domain-binding protein 1	EH domain-binding protein 1 OS=Homo sapiens OX=9606 GN=EHBP1 PE=1 SV=3	0	3.196	1	1	2	1	1	1231	139.9	5.35				1	1								-3	-3	-3	-3	-3	-3	1|1|0	0|0|0	6.67	0.36	1	0
614	I1E4Y6	GIGYF2	GRB10-interacting GYF protein 2	GRB10-interacting GYF protein 2 OS=Homo sapiens OX=9606 GN=GIGYF2 PE=1 SV=1	0	2.017	1	1	2	1	1	1321	152.4	5.6				1	1								-3	-3	-3	-3	-3	-3	1|1|0	0|0|0	6.67	0.36	1	0
415	O75116	ROCK2	Rho-associated protein kinase 2	Rho-associated protein kinase 2 OS=Homo sapiens OX=9606 GN=ROCK2 PE=1 SV=4	0	4.343	2	2	2	2	1	1388	160.8	6.02				1	1								-3	-3	-3	-3	-3	-3	1|1|0	0|0|0	6.67	0.36	1	0
338	O00193	SMAP	Small acidic protein	Small acidic protein OS=Homo sapiens OX=9606 GN=SMAP PE=1 SV=1	0	6.376	9	1	2	1	1	183	20.3	4.72				1	1								-3	-3	-3	-3	-3	-3	1|1|0	0|0|0	6.67	0.36	1	0
582	Q14669	TRIP12	E3 ubiquitin-protein ligase TRIP12	E3 ubiquitin-protein ligase TRIP12 OS=Homo sapiens OX=9606 GN=TRIP12 PE=1 SV=1	0	2.311	1	1	2	1	1	1992	220.3	8.48				1	1								-3	-3	-3	-3	-3	-3	1|1|0	0|0|0	6.67	0.36	1	0
563	Q96CT7	CCDC124	Coiled-coil domain-containing protein 124	Coiled-coil domain-containing protein 124 OS=Homo sapiens OX=9606 GN=CCDC124 PE=1 SV=1	0	2.456	4	1	2	1	1	223	25.8	9.54				1	1								-3	-3	-3	-3	-3	-3	1|1|0	0|0|0	6.67	0.36	1	0
470	O95297	MPZL1	Myelin protein zero-like protein 1	Myelin protein zero-like protein 1 OS=Homo sapiens OX=9606 GN=MPZL1 PE=1 SV=1	0	3.469	6	1	2	1	1	269	29.1	8.72					1	1							-3	-3	-3	-3	-3	-3	1|0|1	0|0|0	6.67	0.36	1	0
662	P53004	BLVRA	Biliverdin reductase A	Biliverdin reductase A OS=Homo sapiens OX=9606 GN=BLVRA PE=1 SV=2	0	1.673	5	1	2	1	1	296	33.4	6.44				1	1								-3	-3	-3	-3	-3	-3	1|1|0	0|0|0	6.67	0.36	1	0
640	P53992	SEC24C	Protein transport protein Sec24C	Protein transport protein Sec24C OS=Homo sapiens OX=9606 GN=SEC24C PE=1 SV=3	0	1.829	1	1	2	1	1	1094	118.2	7.06				1	1								-3	-3	-3	-3	-3	-3	1|1|0	0|0|0	6.67	0.36	1	0
701	Q16543	CDC37	Hsp90 co-chaperone Cdc37	Hsp90 co-chaperone Cdc37 OS=Homo sapiens OX=9606 GN=CDC37 PE=1 SV=1	0	1.467	4	1	2	1	1	378	44.4	5.25				1	1								-3	-3	-3	-3	-3	-3	1|1|0	0|0|0	6.67	0.36	1	0
555	Q9UJU6	DBNL	Drebrin-like protein	Drebrin-like protein OS=Homo sapiens OX=9606 GN=DBNL PE=1 SV=1	0	2.525	3	1	2	1	1	430	48.2	5.05				1	1		25605.2	14003.5	18507.6	6313.37	7181.39	5869.19	-0.118845	-0.63355	0.0672797	-1.73003	-1.69882	-1.38905	1|1|0	0|0|0	6.67	0.36	1	0
743	P13489	RNH1	Ribonuclease inhibitor	Ribonuclease inhibitor OS=Homo sapiens OX=9606 GN=RNH1 PE=1 SV=2	0	1.259	3	1	2	1	1	461	49.9	4.82				1	1								-3	-3	-3	-3	-3	-3	1|1|0	0|0|0	6.67	0.36	1	0
522	P42566	EPS15	Epidermal growth factor receptor substrate 15	Epidermal growth factor receptor substrate 15 OS=Homo sapiens OX=9606 GN=EPS15 PE=1 SV=2	0	2.916	2	1	2	1	1	896	98.6	4.64				1		1							-3	-3	-3	-3	-3	-3	0|1|1	0|0|0	6.67	0.36	1	0
524	Q9Y5X1	SNX9	Sorting nexin-9	Sorting nexin-9 OS=Homo sapiens OX=9606 GN=SNX9 PE=1 SV=1	0	2.907	2	1	2	1	1	595	66.6	5.58				1	1								-3	-3	-3	-3	-3	-3	1|1|0	0|0|0	6.67	0.36	1	0
427	Q9NSV4	DIAPH3	Protein diaphanous homolog 3	Protein diaphanous homolog 3 OS=Homo sapiens OX=9606 GN=DIAPH3 PE=1 SV=4	0	4.132	2	2	2	2	1	1193	136.8	7.03				1	1								-3	-3	-3	-3	-3	-3	1|1|0	0|0|0	6.67	0.36	1	0
377	P35030	PRSS3	Trypsin-3	Trypsin-3 OS=Homo sapiens OX=9606 GN=PRSS3 PE=1 SV=2	0	5.11	4	1	9	1	1	304	32.5	7.49	2	2		2	2	1	132429	98397.8	28596	87429.7	73131.5	43514	1.18972	1.05327	0.428482	0.781369	0.512686	0.417109	2|2|1	2|2|0	1.25	0.17	0	0
397	Q9Y6D6	ARFGEF1	Brefeldin A-inhibited guanine nucleotide-exchange protein 1	Brefeldin A-inhibited guanine nucleotide-exchange protein 1 OS=Homo sapiens OX=9606 GN=ARFGEF1 PE=1 SV=2	0	4.775	1	2	2	1	1	1849	208.6	5.85					2								-3	-3	-3	-3	-3	-3	2|0|0	0|0|0	6.67	0.21	0	0
677	Q8WXI8	CLEC4D	C-type lectin domain family 4 member D	C-type lectin domain family 4 member D OS=Homo sapiens OX=9606 GN=CLEC4D PE=1 SV=2	0	1.588	17	1	2	1	1	215	24.7	7.99				2									-3	-3	-3	-3	-3	-3	0|2|0	0|0|0	6.67	0.21	0	0
528	H0Y368	DPM1	Dolichol-phosphate mannosyltransferase subunit 1 (Fragment)	Dolichol-phosphate mannosyltransferase subunit 1 (Fragment) OS=Homo sapiens OX=9606 GN=DPM1 PE=1 SV=1	0	2.865	4	1	2	1	1	295	33.3	9.14					2								-3	-3	-3	-3	-3	-3	2|0|0	0|0|0	6.67	0.21	0	0
730	Q9H930	SP140L	Nuclear body protein SP140-like protein	Nuclear body protein SP140-like protein OS=Homo sapiens OX=9606 GN=SP140L PE=1 SV=3	0	1.301	2	1	3	1	1	580	67	8.48		1				2	611007	567053	358685	325796	301812	262072	2.40736	2.56855	2.52816	2.03836	1.86349	2.0359	0|0|2	1|0|0	2	0.3	0	0
264	Q5D862	FLG2	Filaggrin-2	Filaggrin-2 OS=Homo sapiens OX=9606 GN=FLG2 PE=1 SV=1	0	8.857	3	3	12	3	1	2391	247.9	8.31	1	2	3	1	1	4	26622.7	53373.8	23095	11008.9	10783.5	15698.9	-0.0878113	0.524049	0.251111	-1.1987	-1.31143	-0.502027	1|1|4	2|1|3	1	0.31	0	0
396	P81605	DCD	Dermcidin	Dermcidin OS=Homo sapiens OX=9606 GN=DCD PE=1 SV=2	0	4.785	20	2	8	2	1	110	11.3	6.54	1	1	3	2	1		34387.4	63138.7	45297.7	17993.6	19345	24093.6	0.115988	0.669409	0.810355	-0.729215	-0.754528	-0.115837	1|2|0	1|1|3	0.6	0.31	0	0
17	P05165	PCCA	Propionyl-CoA carboxylase alpha chain, mitochondrial	Propionyl-CoA carboxylase alpha chain, mitochondrial OS=Homo sapiens OX=9606 GN=PCCA PE=1 SV=4	0	89.684	42	26	159	26	1	728	80	7.52	22	23	36	21	28	29	2.47259e+06	2.46101e+06	1.72049e+06	1.23948e+06	1.64575e+06	1.15928e+06	3.52056	3.8385	3.82981	3.31517	3.47978	3.37646	28|21|29	23|22|36	0.96	0.34	0	0
39	P04259	KRT6B	Keratin, type II cytoskeletal 6B	Keratin, type II cytoskeletal 6B OS=Homo sapiens OX=9606 GN=KRT6B PE=1 SV=5	0	51.906	39	24	121	1	1	564	60	8	5	17	44	18	13	24	7149.43	26803	25752.7	7523.12	17427.2	7479.77	-1.13477	-0.0718797	0.34154	-1.5625	-0.854016	-1.17044	13|18|24	17|5|44	0.83	0.34	0	0
712	A0A1W2PP10	VPS35	Vacuolar protein sorting-associated protein 35	Vacuolar protein sorting-associated protein 35 OS=Homo sapiens OX=9606 GN=VPS35 PE=1 SV=1	0	1.386	28	1	1	1	1	46	5.4	5.11						1							-3	-3	-3	-3	-3	-3	0|1|1	0|0|0	6.67	0.36	0	0
728	O00330	PDHX	Pyruvate dehydrogenase protein X component, mitochondrial	Pyruvate dehydrogenase protein X component, mitochondrial OS=Homo sapiens OX=9606 GN=PDHX PE=1 SV=3	0	1.32	2	1	1	1	1	501	54.1	8.66					1		11673.6	15372.1	5804.19	10997.9	6987.22		-0.744334	-0.552877	-0.895398	-1.19965	-1.72494	-3	1|0|0	0|0|0	3.33	0.36	0	0
674	Q9Y3F4	STRAP	Serine-threonine kinase receptor-associated protein	Serine-threonine kinase receptor-associated protein OS=Homo sapiens OX=9606 GN=STRAP PE=1 SV=1	0	1.589	3	1	1	1	1	350	38.4	5.12				1			7750.36	6817.91	3598.57	11969.2	8877.89		-1.0705	-1.25626	-1.29226	-1.11878	-1.49673	-3	0|1|0	0|0|0	3.33	0.36	0	0
759	Q9Y5S2	CDC42BPB	Serine/threonine-protein kinase MRCK beta	Serine/threonine-protein kinase MRCK beta OS=Homo sapiens OX=9606 GN=CDC42BPB PE=1 SV=2	0	1.192	1	1	1	1	1	1711	194.2	6.37						1							-3	-3	-3	-3	-3	-3	0|0|1	0|0|0	3.33	0.36	0	0
765	P61586	RHOA	Transforming protein RhoA	Transforming protein RhoA OS=Homo sapiens OX=9606 GN=RHOA PE=1 SV=1	0	1.169	6	1	1	1	1	193	21.8	6.1						1							-3	-3	-3	-3	-3	-3	0|0|1	0|0|0	3.33	0.36	0	0
763	P49674	CSNK1E	Casein kinase I isoform epsilon	Casein kinase I isoform epsilon OS=Homo sapiens OX=9606 GN=CSNK1E PE=1 SV=1	0	1.184	3	1	1	1	1	416	47.3	9.66				1									-3	-3	-3	-3	-3	-3	0|1|0	0|0|0	3.33	0.36	0	0
740	O95858	TSPAN15	Tetraspanin-15 OS=Homo sapiens	Tetraspanin-15 OS=Homo sapiens OX=9606 GN=TSPAN15 PE=1 SV=1	0	1.268	4	1	1	1	1	294	33.1	5.48				1			57373.7	24537	28942.3	17371.8	12757.6	23156.6	0.523626	-0.148301	0.438473	-0.76282	-1.15124	-0.151598	0|1|0	0|0|0	3.33	0.36	0	0
744	P23921	RRM1	Ribonucleoside-diphosphate reductase large subunit	Ribonucleoside-diphosphate reductase large subunit OS=Homo sapiens OX=9606 GN=RRM1 PE=1 SV=1	0	1.257	2	1	1	1	1	792	90	7.15					1								-3	-3	-3	-3	-3	-3	1|0|0	0|0|0	3.33	0.36	0	0
738	Q9P003	CNIH4	Protein cornichon homolog 4	Protein cornichon homolog 4 OS=Homo sapiens OX=9606 GN=CNIH4 PE=1 SV=1	0	1.271	14	1	1	1	1	139	16.1	6.65						1							-3	-3	-3	-3	-3	-3	0|0|1	0|0|0	3.33	0.36	0	0
630	P63010	AP2B1	AP-2 complex subunit beta	AP-2 complex subunit beta OS=Homo sapiens OX=9606 GN=AP2B1 PE=1 SV=1	0	1.898	2	1	1	1	1	937	104.5	5.38						1							-3	-3	-3	-3	-3	-3	0|0|1	0|0|0	3.33	0.36	0	0
747	Q4KMQ2	ANO6	Anoctamin-6	Anoctamin-6 OS=Homo sapiens OX=9606 GN=ANO6 PE=1 SV=2	0	1.24	1	1	1	1	1	910	106.1	7.77						1							-3	-3	-3	-3	-3	-3	0|0|1	0|0|0	3.33	0.36	0	0
714	Q96P70	IPO9	Importin-9	Importin-9 OS=Homo sapiens OX=9606 GN=IPO9 PE=1 SV=3	0	1.375	1	1	1	1	1	1041	115.9	4.81						1	1.00094e+06	381830	533045	510586	336109	127599	2.80041	2.22639	2.85704	2.46769	1.96606	1.38702	0|0|1	0|0|0	3.33	0.36	0	0
649	O00410	IPO5	Importin-5	Importin-5 OS=Homo sapiens OX=9606 GN=IPO5 PE=1 SV=4	0	1.788	1	1	1	1	1	1097	123.6	4.94					1		63667.3	47080.7	80870.7	34225.3	36715.7	49432.3	0.606512	0.415509	1.29152	-0.11483	-0.143926	0.532078	1|0|0	0|0|0	3.33	0.36	0	0
637	A0A1W2PNX8	UNC45A	Protein unc-45 homolog A	Protein unc-45 homolog A OS=Homo sapiens OX=9606 GN=UNC45A PE=1 SV=1	0	1.849	1	1	1	1	1	1084	118.3	6.71				1									-3	-3	-3	-3	-3	-3	0|1|0	0|0|0	3.33	0.36	0	0
478	P61803	DAD1	Dolichyl-diphosphooligosaccharide--protein glycosyltransferase subunit DAD1	Dolichyl-diphosphooligosaccharide--protein glycosyltransferase subunit DAD1 OS=Homo sapiens OX=9606 GN=DAD1 PE=1 SV=3	0	3.388	11	1	1	1	1	113	12.5	7.08					1								-3	-3	-3	-3	-3	-3	1|0|0	0|0|0	3.33	0.36	0	0
672	P18077	RPL35A	60S ribosomal protein L35a	60S ribosomal protein L35a OS=Homo sapiens OX=9606 GN=RPL35A PE=1 SV=2	0	1.599	8	1	1	1	1	110	12.5	11.06					1		31414.9	24709.4	4937.09	36893	34353.8	7561.82	0.043995	-0.142243	-1.02972	-0.0431074	-0.207288	-1.1606	1|0|0	0|0|0	3.33	0.36	0	0
658	Q9P2J5	LARS	Leucine--tRNA ligase, cytoplasmic	Leucine--tRNA ligase, cytoplasmic OS=Homo sapiens OX=9606 GN=LARS PE=1 SV=2	0	1.695	1	1	1	1	1	1176	134.4	7.3					1								-3	-3	-3	-3	-3	-3	1|0|0	0|0|0	3.33	0.36	0	0
750	Q5T5U3	ARHGAP21	Rho GTPase-activating protein 21	Rho GTPase-activating protein 21 OS=Homo sapiens OX=9606 GN=ARHGAP21 PE=1 SV=1	0	1.225	1	1	1	1	1	1957	217.2	7.8						1							-3	-3	-3	-3	-3	-3	0|0|1	0|0|0	3.33	0.36	0	0
625	Q13283	G3BP1	Ras GTPase-activating protein-binding protein 1	Ras GTPase-activating protein-binding protein 1 OS=Homo sapiens OX=9606 GN=G3BP1 PE=1 SV=1	0	1.918	2	1	1	1	1	466	52.1	5.52					1								-3	-3	-3	-3	-3	-3	1|0|0	0|0|0	3.33	0.36	0	0
595	E7ETY2	TCOF1	Treacle protein	Treacle protein OS=Homo sapiens OX=9606 GN=TCOF1 PE=1 SV=1	0	2.13	1	1	1	1	1	1488	152.2	8.85				1									-3	-3	-3	-3	-3	-3	0|1|0	0|0|0	3.33	0.36	0	0
690	O15056	SYNJ2	Synaptojanin-2	Synaptojanin-2 OS=Homo sapiens OX=9606 GN=SYNJ2 PE=1 SV=3	0	1.537	1	1	1	1	1	1496	165.4	7.34				1									-3	-3	-3	-3	-3	-3	0|1|0	0|0|0	3.33	0.36	0	0
703	C9JJN9	VPS8	Vacuolar protein sorting-associated protein 8 homolog	Vacuolar protein sorting-associated protein 8 homolog OS=Homo sapiens OX=9606 GN=VPS8 PE=1 SV=1	0	1.462	1	1	1	1	1	1428	161.7	5.67				1									-3	-3	-3	-3	-3	-3	0|1|0	0|0|0	3.33	0.36	0	0
558	Q04656	ATP7A	Copper-transporting ATPase 1	Copper-transporting ATPase 1 OS=Homo sapiens OX=9606 GN=ATP7A PE=1 SV=3	0	2.509	1	1	1	1	1	1500	163.3	6.24					1								-3	-3	-3	-3	-3	-3	1|0|0	0|0|0	3.33	0.36	0	0
577	P62277	RPS13	40S ribosomal protein S13	40S ribosomal protein S13 OS=Homo sapiens OX=9606 GN=RPS13 PE=1 SV=2	0	2.349	6	1	1	1	1	151	17.2	10.54					1								-3	-3	-3	-3	-3	-3	1|0|0	0|0|0	3.33	0.36	0	0
480	Q5JXB2	UBE2NL	Putative ubiquitin-conjugating enzyme E2 N-like	Putative ubiquitin-conjugating enzyme E2 N-like OS=Homo sapiens OX=9606 GN=UBE2NL PE=1 SV=1	0	3.374	7	1	1	1	1	153	17.4	5.92					1								-3	-3	-3	-3	-3	-3	1|0|0	0|0|0	3.33	0.36	0	0
593	Q9UBP9	GULP1	PTB domain-containing engulfment adapter protein 1	PTB domain-containing engulfment adapter protein 1 OS=Homo sapiens OX=9606 GN=GULP1 PE=1 SV=1	0	2.134	4	1	1	1	1	304	34.5	7.9					1								-3	-3	-3	-3	-3	-3	1|0|0	0|0|0	3.33	0.36	0	0
726	Q9C0D5	TANC1	Protein TANC1	Protein TANC1 OS=Homo sapiens OX=9606 GN=TANC1 PE=1 SV=3	0	1.325	1	1	1	1	1	1861	202.1	8.32					1								-3	-3	-3	-3	-3	-3	1|0|0	0|0|0	3.33	0.36	0	0
641	G3V1L9	TJP1	Tight junction protein 1 (Zona occludens 1), isoform CRA_a	Tight junction protein 1 (Zona occludens 1), isoform CRA_a OS=Homo sapiens OX=9606 GN=TJP1 PE=1 SV=1	0	1.827	1	1	1	1	1	1768	197.3	6.67					1								-3	-3	-3	-3	-3	-3	1|0|0	0|0|0	3.33	0.36	0	0
389	Q13442	PDAP1	28 kDa heat- and acid-stable phosphoprotein	28 kDa heat- and acid-stable phosphoprotein OS=Homo sapiens OX=9606 GN=PDAP1 PE=1 SV=1	0	4.939	10	1	1	1	1	181	20.6	8.87						1							-3	-3	-3	-3	-3	-3	0|0|1	0|0|0	3.33	0.36	0	0
482	Q5T5H1	ENSA	Alpha-endosulfine	Alpha-endosulfine OS=Homo sapiens OX=9606 GN=ENSA PE=1 SV=1	0	3.363	6	1	1	1	1	187	21	7.87				1									-3	-3	-3	-3	-3	-3	0|1|0	0|0|0	3.33	0.36	0	0
668	Q9NUP9	LIN7C	Protein lin-7 homolog C	Protein lin-7 homolog C OS=Homo sapiens OX=9606 GN=LIN7C PE=1 SV=1	0	1.627	4	1	1	1	1	197	21.8	8.43					1								-3	-3	-3	-3	-3	-3	1|0|0	0|0|0	3.33	0.36	0	0
569	Q14008	CKAP5	Cytoskeleton-associated protein 5	Cytoskeleton-associated protein 5 OS=Homo sapiens OX=9606 GN=CKAP5 PE=1 SV=3	0	2.399	1	1	1	1	1	2032	225.4	7.8				1									-3	-3	-3	-3	-3	-3	0|1|0	0|0|0	3.33	0.36	0	0
509	O15258	RER1	Protein RER1	Protein RER1 OS=Homo sapiens OX=9606 GN=RER1 PE=1 SV=1	0	3.035	9	1	1	1	1	196	22.9	9.54					1								-3	-3	-3	-3	-3	-3	1|0|0	0|0|0	3.33	0.36	0	0
514	M0R0R2	RPS5	40S ribosomal protein S5	40S ribosomal protein S5 OS=Homo sapiens OX=9606 GN=RPS5 PE=1 SV=1	0	2.973	7	1	1	1	1	225	25.3	9.76						1							-3	-3	-3	-3	-3	-3	0|0|1	0|0|0	3.33	0.36	0	0
626	Q6P1M0	SLC27A4	Long-chain fatty acid transport protein 4	Long-chain fatty acid transport protein 4 OS=Homo sapiens OX=9606 GN=SLC27A4 PE=1 SV=1	0	1.909	2	1	1	1	1	643	72	8.47				1									-3	-3	-3	-3	-3	-3	0|1|0	0|0|0	3.33	0.36	0	0
737	Q9Y3Y2	CHTOP	Chromatin target of PRMT1 protein	Chromatin target of PRMT1 protein OS=Homo sapiens OX=9606 GN=CHTOP PE=1 SV=2	0	1.271	5	1	1	1	1	248	26.4	12.23					1								-3	-3	-3	-3	-3	-3	1|0|0	0|0|0	3.33	0.36	0	0
688	O00299	CLIC1	Chloride intracellular channel protein 1	Chloride intracellular channel protein 1 OS=Homo sapiens OX=9606 GN=CLIC1 PE=1 SV=4	0	1.559	5	1	1	1	1	241	26.9	5.17				1									-3	-3	-3	-3	-3	-3	0|1|0	0|0|0	3.33	0.36	0	0
643	P46821	MAP1B	Microtubule-associated protein 1B	Microtubule-associated protein 1B OS=Homo sapiens OX=9606 GN=MAP1B PE=1 SV=2	0	1.825	1	1	1	1	1	2468	270.5	4.81					1								-3	-3	-3	-3	-3	-3	1|0|0	0|0|0	3.33	0.36	0	0
491	Q9BZG1	RAB34	Ras-related protein Rab-34	Ras-related protein Rab-34 OS=Homo sapiens OX=9606 GN=RAB34 PE=1 SV=1	0	3.236	5	1	1	1	1	259	29	7.88					1								-3	-3	-3	-3	-3	-3	1|0|0	0|0|0	3.33	0.36	0	0
548	Q8NC54	KCT2	Keratinocyte-associated transmembrane protein 2	Keratinocyte-associated transmembrane protein 2 OS=Homo sapiens OX=9606 GN=KCT2 PE=1 SV=2	0	2.656	5	1	1	1	1	265	29.2	5.08					1								-3	-3	-3	-3	-3	-3	1|0|0	0|0|0	3.33	0.36	0	0
656	P00387	CYB5R3	NADH-cytochrome b5 reductase 3	NADH-cytochrome b5 reductase 3 OS=Homo sapiens OX=9606 GN=CYB5R3 PE=1 SV=3	0	1.725	4	1	1	1	1	301	34.2	7.59				1			8872.49	12315.2		10866.1	19010.9		-0.962824	-0.744702	-3	-1.21118	-0.771133	-3	0|1|0	0|0|0	3.33	0.36	0	0
651	F5GYJ8	OTUB1	Ubiquitin thioesterase OTUB1	Ubiquitin thioesterase OTUB1 OS=Homo sapiens OX=9606 GN=OTUB1 PE=1 SV=1	0	1.774	4	1	1	1	1	286	32.3	4.96					1								-3	-3	-3	-3	-3	-3	1|0|0	0|0|0	3.33	0.36	0	0
559	A0A075B6F9	NOSIP	Nitric oxide synthase-interacting protein	Nitric oxide synthase-interacting protein OS=Homo sapiens OX=9606 GN=NOSIP PE=1 SV=1	0	2.498	4	1	1	1	1	304	33.4	8.72				1									-3	-3	-3	-3	-3	-3	0|1|0	0|0|0	3.33	0.36	0	0
585	P27695	APEX1	DNA-(apurinic or apyrimidinic site) lyase	DNA-(apurinic or apyrimidinic site) lyase OS=Homo sapiens OX=9606 GN=APEX1 PE=1 SV=2	0	2.287	5	1	1	1	1	318	35.5	8.12					1								-3	-3	-3	-3	-3	-3	1|0|0	0|0|0	3.33	0.36	0	0
526	Q9H9B4	SFXN1	Sideroflexin-1	Sideroflexin-1 OS=Homo sapiens OX=9606 GN=SFXN1 PE=1 SV=4	0	2.882	4	1	1	1	1	322	35.6	9.07					1								-3	-3	-3	-3	-3	-3	1|0|0	0|0|0	3.33	0.36	0	0
742	P62140	PPP1CB	Serine/threonine-protein phosphatase PP1-beta catalytic subunit	Serine/threonine-protein phosphatase PP1-beta catalytic subunit OS=Homo sapiens OX=9606 GN=PPP1CB PE=1 SV=3	0	1.261	3	1	1	1	1	327	37.2	6.19				1									-3	-3	-3	-3	-3	-3	0|1|0	0|0|0	3.33	0.36	0	0
665	Q6ZN40	TPM1	Tropomyosin 1 (Alpha), isoform CRA_f	Tropomyosin 1 (Alpha), isoform CRA_f OS=Homo sapiens OX=9606 GN=TPM1 PE=1 SV=1	0	1.634	4	1	1	1	1	326	37.4	4.72				1									-3	-3	-3	-3	-3	-3	0|1|0	0|0|0	3.33	0.36	0	0
443	O00303	EIF3F	Eukaryotic translation initiation factor 3 subunit F	Eukaryotic translation initiation factor 3 subunit F OS=Homo sapiens OX=9606 GN=EIF3F PE=1 SV=1	0	3.937	5	1	1	1	1	357	37.5	5.45					1								-3	-3	-3	-3	-3	-3	1|0|0	0|0|0	3.33	0.36	0	0
571	O95684	FGFR1OP	FGFR1 oncogene partner	FGFR1 oncogene partner OS=Homo sapiens OX=9606 GN=FGFR1OP PE=1 SV=1	0	2.386	5	1	1	1	1	399	43	4.81						1							-3	-3	-3	-3	-3	-3	0|0|1	0|0|0	3.33	0.36	0	0
751	Q92734	TFG	Protein TFG	Protein TFG OS=Homo sapiens OX=9606 GN=TFG PE=1 SV=2	0	1.222	2	1	1	1	1	400	43.4	5.1				1									-3	-3	-3	-3	-3	-3	0|1|0	0|0|0	3.33	0.36	0	0
561	P00533	EGFR	Epidermal growth factor receptor	Epidermal growth factor receptor OS=Homo sapiens OX=9606 GN=EGFR PE=1 SV=2	0	2.471	1	1	1	1	1	1210	134.2	6.68				1									-3	-3	-3	-3	-3	-3	0|1|0	0|0|0	3.33	0.36	0	0
564	O43493	TGOLN2	Trans-Golgi network integral membrane protein 2	Trans-Golgi network integral membrane protein 2 OS=Homo sapiens OX=9606 GN=TGOLN2 PE=1 SV=3	0	2.455	3	1	1	1	1	479	51	5.73					1								-3	-3	-3	-3	-3	-3	1|0|0	0|0|0	3.33	0.36	0	0
710	Q99574	SERPINI1	Neuroserpin	Neuroserpin OS=Homo sapiens OX=9606 GN=SERPINI1 PE=1 SV=1	0	1.39	2	1	1	1	1	410	46.4	4.91						1							-3	-3	-3	-3	-3	-3	0|0|1	0|0|0	3.33	0.36	0	0
428	Q9C0E8	LNPK	Endoplasmic reticulum junction formation protein lunapark	Endoplasmic reticulum junction formation protein lunapark OS=Homo sapiens OX=9606 GN=LNPK PE=1 SV=2	0	4.125	3	1	1	1	1	428	47.7	5.11					1								-3	-3	-3	-3	-3	-3	1|0|0	0|0|0	3.33	0.36	0	0
508	Q96RD7	PANX1	Pannexin-1	Pannexin-1 OS=Homo sapiens OX=9606 GN=PANX1 PE=1 SV=4	0	3.036	5	1	1	1	1	426	48	6.01					1								-3	-3	-3	-3	-3	-3	1|0|0	0|0|0	3.33	0.36	0	0
723	P22234	PAICS	Multifunctional protein ADE2	Multifunctional protein ADE2 OS=Homo sapiens OX=9606 GN=PAICS PE=1 SV=3	0	1.335	2	1	1	1	1	425	47	7.23					1								-3	-3	-3	-3	-3	-3	1|0|0	0|0|0	3.33	0.36	0	0
757	Q14141	SEPT6	Septin-6	Septin-6 OS=Homo sapiens OX=9606 GN=SEPT6 PE=1 SV=4	0	1.198	4	1	1	1	1	434	49.7	6.67						1							-3	-3	-3	-3	-3	-3	0|0|1	0|0|0	3.33	0.36	0	0
731	O94763	URI1	Unconventional prefoldin RPB5 interactor 1	Unconventional prefoldin RPB5 interactor 1 OS=Homo sapiens OX=9606 GN=URI1 PE=1 SV=3	0	1.292	2	1	1	1	1	535	59.8	5.05					1								-3	-3	-3	-3	-3	-3	1|0|0	0|0|0	3.33	0.36	0	0
761	Q96CS3	FAF2	FAS-associated factor 2	FAS-associated factor 2 OS=Homo sapiens OX=9606 GN=FAF2 PE=1 SV=2	0	1.187	2	1	1	1	1	445	52.6	5.62					1								-3	-3	-3	-3	-3	-3	1|0|0	0|0|0	3.33	0.36	0	0
623	P63151	PPP2R2A	Serine/threonine-protein phosphatase 2A 55 kDa regulatory subunit B alpha isoform	Serine/threonine-protein phosphatase 2A 55 kDa regulatory subunit B alpha isoform OS=Homo sapiens OX=9606 GN=PPP2R2A PE=1 SV=1	0	1.924	3	1	1	1	1	447	51.7	6.2					1								-3	-3	-3	-3	-3	-3	1|0|0	0|0|0	3.33	0.36	0	0
653	P37198	NUP62	Nuclear pore glycoprotein p62	Nuclear pore glycoprotein p62 OS=Homo sapiens OX=9606 GN=NUP62 PE=1 SV=3	0	1.769	3	1	1	1	1	522	53.2	5.31						1							-3	-3	-3	-3	-3	-3	0|0|1	0|0|0	3.33	0.36	0	0
461	Q96HE7	ERO1A	ERO1-like protein alpha	ERO1-like protein alpha OS=Homo sapiens OX=9606 GN=ERO1A PE=1 SV=2	0	3.595	3	1	1	1	1	468	54.4	5.68					1								-3	-3	-3	-3	-3	-3	1|0|0	0|0|0	3.33	0.36	0	0
385	Q8WUY9	DEPDC1B	DEP domain-containing protein 1B	DEP domain-containing protein 1B OS=Homo sapiens OX=9606 GN=DEPDC1B PE=1 SV=2	0	4.981	3	1	1	1	1	529	61.7	8.85						1							-3	-3	-3	-3	-3	-3	0|0|1	0|0|0	3.33	0.36	0	0
536	P34897	SHMT2	Serine hydroxymethyltransferase, mitochondrial	Serine hydroxymethyltransferase, mitochondrial OS=Homo sapiens OX=9606 GN=SHMT2 PE=1 SV=3	0	2.77	2	1	1	1	1	504	56	8.53					1		7844.67	6954.53		9739.2	10496.4		-1.06087	-1.23909	-3	-1.3158	-1.33715	-3	1|0|0	0|0|0	3.33	0.36	0	0
572	Q8IVM0	CCDC50	Coiled-coil domain-containing protein 50	Coiled-coil domain-containing protein 50 OS=Homo sapiens OX=9606 GN=CCDC50 PE=1 SV=1	0	2.381	4	1	1	1	1	306	35.8	6.65					1								-3	-3	-3	-3	-3	-3	1|0|0	0|0|0	3.33	0.36	0	0
433	P52292	KPNA2	Importin subunit alpha-1	Importin subunit alpha-1 OS=Homo sapiens OX=9606 GN=KPNA2 PE=1 SV=1	0	4.076	3	1	1	1	1	529	57.8	5.4					1								-3	-3	-3	-3	-3	-3	1|0|0	0|0|0	3.33	0.36	0	0
562	Q8WVX9	FAR1	Fatty acyl-CoA reductase 1	Fatty acyl-CoA reductase 1 OS=Homo sapiens OX=9606 GN=FAR1 PE=1 SV=1	0	2.46	2	1	1	1	1	515	59.3	9.17					1								-3	-3	-3	-3	-3	-3	1|0|0	0|0|0	3.33	0.36	0	0
650	Q9H267	VPS33B	Vacuolar protein sorting-associated protein 33B	Vacuolar protein sorting-associated protein 33B OS=Homo sapiens OX=9606 GN=VPS33B PE=1 SV=2	0	1.775	2	1	1	1	1	617	70.5	6.71					1		45978.9	66213.4	46062.1	35002.1	12505.8	41185.3	0.347316	0.710547	0.824247	-0.0933858	-1.17024	0.367522	1|0|0	0|0|0	3.33	0.36	0	0
568	P41440	SLC19A1	Folate transporter 1	Folate transporter 1 OS=Homo sapiens OX=9606 GN=SLC19A1 PE=1 SV=3	0	2.41	2	1	1	1	1	591	64.8	8.95				1									-3	-3	-3	-3	-3	-3	0|1|0	0|0|0	3.33	0.36	0	0
616	Q7Z4H7	HAUS6	HAUS augmin-like complex subunit 6	HAUS augmin-like complex subunit 6 OS=Homo sapiens OX=9606 GN=HAUS6 PE=1 SV=2	0	2.002	1	1	1	1	1	955	108.6	6.47				1									-3	-3	-3	-3	-3	-3	0|1|0	0|0|0	3.33	0.36	0	0
682	P46977	STT3A	Dolichyl-diphosphooligosaccharide--protein glycosyltransferase subunit STT3A	Dolichyl-diphosphooligosaccharide--protein glycosyltransferase subunit STT3A OS=Homo sapiens OX=9606 GN=STT3A PE=1 SV=2	0	1.576	2	1	1	1	1	705	80.5	8.07					1								-3	-3	-3	-3	-3	-3	1|0|0	0|0|0	3.33	0.36	0	0
539	E7EX17	EIF4B	Eukaryotic translation initiation factor 4B	Eukaryotic translation initiation factor 4B OS=Homo sapiens OX=9606 GN=EIF4B PE=1 SV=1	0	2.756	3	1	1	1	1	616	69.7	5.67					1								-3	-3	-3	-3	-3	-3	1|0|0	0|0|0	3.33	0.36	0	0
645	P05386	RPLP1	60S acidic ribosomal protein P1	60S acidic ribosomal protein P1 OS=Homo sapiens OX=9606 GN=RPLP1 PE=1 SV=1	0	1.808	14	1	1	1	1	114	11.5	4.32						1							-3	-3	-3	-3	-3	-3	0|0|1	0|0|0	3.33	0.36	0	0
684	Q9UJC3	HOOK1	Protein Hook homolog 1	Protein Hook homolog 1 OS=Homo sapiens OX=9606 GN=HOOK1 PE=1 SV=2	0	1.567	1	1	1	1	1	728	84.6	5.15					1								-3	-3	-3	-3	-3	-3	1|0|0	0|0|0	3.33	0.36	0	0
621	O60645	EXOC3	Exocyst complex component 3	Exocyst complex component 3 OS=Homo sapiens OX=9606 GN=EXOC3 PE=1 SV=2	0	1.933	1	1	1	1	1	756	86.8	6.11					1								-3	-3	-3	-3	-3	-3	1|0|0	0|0|0	3.33	0.36	0	0
702	Q9Y263	PLAA	Phospholipase A-2-activating protein	Phospholipase A-2-activating protein OS=Homo sapiens OX=9606 GN=PLAA PE=1 SV=2	0	1.466	2	1	1	1	1	795	87.1	6.37				1									-3	-3	-3	-3	-3	-3	0|1|0	0|0|0	3.33	0.36	0	0
724	Q63ZY3	KANK2	KN motif and ankyrin repeat domain-containing protein 2	KN motif and ankyrin repeat domain-containing protein 2 OS=Homo sapiens OX=9606 GN=KANK2 PE=1 SV=1	0	1.334	2	1	1	1	1	851	91.1	5.63				1									-3	-3	-3	-3	-3	-3	0|1|0	0|0|0	3.33	0.36	0	0
532	Q9H6U6	BCAS3	Breast carcinoma-amplified sequence 3	Breast carcinoma-amplified sequence 3 OS=Homo sapiens OX=9606 GN=BCAS3 PE=1 SV=3	0	2.817	1	1	1	1	1	928	101.2	6.7					1								-3	-3	-3	-3	-3	-3	1|0|0	0|0|0	3.33	0.36	0	0
421	P12268	IMPDH2	Inosine-5&#039;-monophosphate dehydrogenase 2	Inosine-5'-monophosphate dehydrogenase 2 OS=Homo sapiens OX=9606 GN=IMPDH2 PE=1 SV=2	0	4.223	2	1	4	1	1	514	55.8	6.9	1		1	1	1		17077.6	8326.26	3528.01		12959.3	3451.74	-0.44138	-1.08334	-1.3087	-3	-1.13629	-1.86763	1|1|0	0|1|1	1	0.36	0	0
597	P35573	AGL	Glycogen debranching enzyme	Glycogen debranching enzyme OS=Homo sapiens OX=9606 GN=AGL PE=1 SV=3	0	2.125	1	1	4	1	1	1532	174.7	6.76		1	1	1		1	23973.2	23787.8	178318	13805.8	6829.89	228734	-0.171287	-0.17513	1.94796	-0.982371	-1.74664	1.91323	0|1|1	1|0|1	1	0.36	0	0
518	P63220	RPS21	40S ribosomal protein S21	40S ribosomal protein S21 OS=Homo sapiens OX=9606 GN=RPS21 PE=1 SV=1	0	2.943	12	1	4	1	1	83	9.1	8.5		2		1	1		24011.7	24977.5	8229.75	8562.95	15839.4	3595.67	-0.170012	-0.132908	-0.605519	-1.43879	-0.945052	-1.8308	1|1|0	2|0|0	1	0.36	0	0
35	P02538	KRT6A	Keratin, type II cytoskeletal 6A	Keratin, type II cytoskeletal 6A OS=Homo sapiens OX=9606 GN=KRT6A PE=1 SV=3	0	57.196	43	26	125	3	1	564	60	8	6	19	48	18	12	22	300919	726910	662517	216345	182649	191732	1.84335	2.78341	3.03756	1.64715	1.3849	1.75414	12|18|22	19|6|48	0.71	0.36	0	0
26	P02533	KRT14	Keratin, type I cytoskeletal 14	Keratin, type I cytoskeletal 14 OS=Homo sapiens OX=9606 GN=KRT14 PE=1 SV=4	0	70.698	48	20	143	5	1	472	51.5	5.16	11	21	52	14	17	28	348939	614467	704391	254025	275041	271838	1.96125	2.63802	3.08844	1.80058	1.77498	2.06889	17|14|28	21|11|52	0.7	0.36	0	0
40	P13647	KRT5	Keratin, type II cytoskeletal 5	Keratin, type II cytoskeletal 5 OS=Homo sapiens OX=9606 GN=KRT5 PE=1 SV=3	0	51.637	35	24	125	10	1	590	62.3	7.74	10	22	44	16	9	24	612048	953928	708583	347481	198175	295582	2.40871	3.01855	3.09336	2.09994	1.46264	2.14438	9|16|24	22|10|44	0.64	0.36	0	0
507	E7EX59	PCCB	Propionyl-CoA carboxylase beta chain, mitochondrial	Propionyl-CoA carboxylase beta chain, mitochondrial OS=Homo sapiens OX=9606 GN=PCCB PE=1 SV=1	0	3.061	5	2	3	2	1	570	61.6	7.99			2		1		27392.2	16005.6	10236	14426.6	24408.5		-0.0651197	-0.51794	-0.424413	-0.940336	-0.532977	-3	1|0|0	0|0|2	0.5	0.36	0	0
713	Q15645	TRIP13	Pachytene checkpoint protein 2 homolog	Pachytene checkpoint protein 2 homolog OS=Homo sapiens OX=9606 GN=TRIP13 PE=1 SV=2	0	1.385	2	1	2	1	1	432	48.5	6.09	1			1									-3	-3	-3	-3	-3	-3	0|1|0	0|1|0	1	0.36	0	0
570	P36542	ATP5F1C	ATP synthase subunit gamma, mitochondrial	ATP synthase subunit gamma, mitochondrial OS=Homo sapiens OX=9606 GN=ATP5F1C PE=1 SV=1	0	2.388	4	1	6	1	1	298	33	9.22	1	1	1	1	1	1	40284.5	36730.9	14625.3	34487.1	37939.3	14660.4	0.24203	0.200737	-0.128169	-0.107548	-0.112688	-0.563731	1|1|1	1|1|1	1	0.36	0	0
767	P62253	UBE2G1	Ubiquitin-conjugating enzyme E2 G1	Ubiquitin-conjugating enzyme E2 G1 OS=Homo sapiens OX=9606 GN=UBE2G1 PE=1 SV=3	0	1.141	4	1	1	1	1	170	19.5	5.3			1				7187.95	6360.16	4433.94		3727.82		-1.13049	-1.31638	-1.11896	-3	-2.32362	-3	0|0|0	0|0|1	0	0.36	0	0
772	Q8N5C6	SRBD1	S1 RNA-binding domain-containing protein 1	S1 RNA-binding domain-containing protein 1 OS=Homo sapiens OX=9606 GN=SRBD1 PE=1 SV=2	0	0.925	1	1	1	1	1	995	111.7	8.72		1					15822	15206.9					-0.50219	-0.562227	-3	-3	-3	-3	0|0|0	1|0|0	0	0.36	0	0
769	Q13520	AQP6	Aquaporin-6	Aquaporin-6 OS=Homo sapiens OX=9606 GN=AQP6 PE=2 SV=2	0	1.029	3	1	1	1	1	282	29.4	8.66		1					27254	134566	2350.53	18066.6	6334.79		-0.0691489	1.3241	-1.64583	-0.725344	-1.81835	-3	0|0|0	1|0|0	0	0.36	0	0
381	Q02413	DSG1	Desmoglein-1	Desmoglein-1 OS=Homo sapiens OX=9606 GN=DSG1 PE=1 SV=2	0	5.048	3	3	5	3	1	1049	113.7	5.03		2	3				18692.9	39213.2	11602.2	3539.7	3306.16		-0.369409	0.257314	-0.320403	-2.28294	-2.438	-3	0|0|0	2|0|3	0	0.36	0	0
756	Q07666	KHDRBS1	KH domain-containing, RNA-binding, signal transduction-associated protein 1	KH domain-containing, RNA-binding, signal transduction-associated protein 1 OS=Homo sapiens OX=9606 GN=KHDRBS1 PE=1 SV=1	0	1.199	3	1	2	1	1	443	48.2	8.66			2				8937.26	9826.4	4941.78	10340	7598.62		-0.957032	-0.940022	-1.02894	-1.25859	-1.645	-3	0|0|0	0|0|2	0	0.36	0	0
741	Q14498	RBM39	RNA-binding protein 39	RNA-binding protein 39 OS=Homo sapiens OX=9606 GN=RBM39 PE=1 SV=2	0	1.266	2	1	1	1	1	530	59.3	10.1		1					11594.7	10326.8	4237.17		7953.4	4777.14	-0.749736	-0.897047	-1.15664	-3	-1.60152	-1.57466	0|0|0	1|0|0	0	0.36	0	0
768	J9JIE6	TMCO1	Calcium load-activated calcium channel	Calcium load-activated calcium channel OS=Homo sapiens OX=9606 GN=TMCO1 PE=1 SV=1	0	1.048	4	1	1	1	1	239	27.1	10.26			1										-3	-3	-3	-3	-3	-3	0|0|0	0|0|1	0	0.36	0	0
771	P24752	ACAT1	Acetyl-CoA acetyltransferase, mitochondrial	Acetyl-CoA acetyltransferase, mitochondrial OS=Homo sapiens OX=9606 GN=ACAT1 PE=1 SV=1	0	0.983	3	1	1	1	1	427	45.2	8.85			1										-3	-3	-3	-3	-3	-3	0|0|0	0|0|1	0	0.36	0	0
598	P58546	MTPN	Myotrophin	Myotrophin OS=Homo sapiens OX=9606 GN=MTPN PE=1 SV=2	0	2.123	14	1	1	1	1	118	12.9	5.52			1										-3	-3	-3	-3	-3	-3	0|0|0	0|0|1	0	0.36	0	0
707	P68036	UBE2L3	Ubiquitin-conjugating enzyme E2 L3	Ubiquitin-conjugating enzyme E2 L3 OS=Homo sapiens OX=9606 GN=UBE2L3 PE=1 SV=1	0	1.415	6	1	1	1	1	154	17.9	8.51			1				13604.6	13369	7892.69	7241.81	9085.05	3594.93	-0.62243	-0.673666	-0.640236	-1.59892	-1.47475	-1.83099	0|0|0	0|0|1	0	0.36	0	0
766	Q9HAW4	CLSPN	Claspin	Claspin OS=Homo sapiens OX=9606 GN=CLSPN PE=1 SV=3	0	1.16	1	1	1	1	1	1339	151	4.82			1										-3	-3	-3	-3	-3	-3	0|0|0	0|0|1	0	0.36	0	0
770	Q9BVC3	DSCC1	Sister chromatid cohesion protein DCC1	Sister chromatid cohesion protein DCC1 OS=Homo sapiens OX=9606 GN=DSCC1 PE=1 SV=2	0	1.014	5	1	1	1	1	393	44.8	5.17		1											-3	-3	-3	-3	-3	-3	0|0|0	1|0|0	0	0.36	0	0

## Sheet: KEGG
kegg term	gene symbol	gene names	FDR for KEGG
Adherens junction	BAIAP2	BAI1-associated protein 2	0.0249036
Adherens junction	CDC42	cell division cycle 42 (GTP binding protein, 25kDa)	0.0249036
Adherens junction	CTNNA1	catenin (cadherin-associated protein), alpha 1, 102kDa	0.0249036
Adherens junction	CTNNB1	catenin (cadherin-associated protein), beta 1, 88kDa	0.0249036
Adherens junction	CTNND1	catenin (cadherin-associated protein), delta 1	0.0249036
Adherens junction	IQGAP1	IQ motif containing GTPase activating protein 1	0.0249036
Adherens junction	PTPN1	protein tyrosine phosphatase, non-receptor type 1	0.0249036
Adherens junction	RAC1	ras-related C3 botulinum toxin substrate 1 (rho family, small GTP binding protein Rac1)	0.0249036
Adherens junction	YES1	v-yes-1 Yamaguchi sarcoma viral oncogene homolog 1	0.0249036
Adrenergic signaling in cardiomyocytes	ATP1A1	ATPase, Na+/K+ transporting, alpha 1 polypeptide	0.145238
Adrenergic signaling in cardiomyocytes	ATP2A2	ATPase, Ca++ transporting, cardiac muscle, slow twitch 2	0.145238
Adrenergic signaling in cardiomyocytes	ATP2B1	ATPase, Ca++ transporting, plasma membrane 1	0.145238
Adrenergic signaling in cardiomyocytes	ATP2B4	ATPase, Ca++ transporting, plasma membrane 4	0.145238
Adrenergic signaling in cardiomyocytes	GNAS	GNAS complex locus	0.145238
Adrenergic signaling in cardiomyocytes	PLCB3	phospholipase C, beta 3 (phosphatidylinositol-specific)	0.145238
Adrenergic signaling in cardiomyocytes	PPP2R1A	protein phosphatase 2 (formerly 2A), regulatory subunit A, alpha isoform	0.145238
Alzheimer's disease	APBB1	amyloid beta (A4) precursor protein-binding, family B, member 1 (Fe65)	0.0931222
Alzheimer's disease	ATP2A2	ATPase, Ca++ transporting, cardiac muscle, slow twitch 2	0.0931222
Alzheimer's disease	NDUFA4	NADH dehydrogenase (ubiquinone) 1 alpha subcomplex, 4, 9kDa	0.0931222
Alzheimer's disease	PLCB3	phospholipase C, beta 3 (phosphatidylinositol-specific)	0.0931222
Alzheimer's disease	UQCRC2	ubiquinol-cytochrome c reductase core protein II	0.0931222
AMPK signaling pathway	PPP2R1A	protein phosphatase 2 (formerly 2A), regulatory subunit A, alpha isoform	0.692135
AMPK signaling pathway	RAB11B	RAB11B, member RAS oncogene family	0.692135
AMPK signaling pathway	RAB8A	RAB8A, member RAS oncogene family	0.692135
AMPK signaling pathway	RHEB	Ras homolog enriched in brain	0.692135
AMPK signaling pathway	SIRT1	sirtuin (silent mating type information regulation 2 homolog) 1 (S. cerevisiae)	0.692135
Arrhythmogenic right ventricular cardiomyopathy (ARVC)	ATP2A2	ATPase, Ca++ transporting, cardiac muscle, slow twitch 2	0.0931222
Arrhythmogenic right ventricular cardiomyopathy (ARVC)	CTNNA1	catenin (cadherin-associated protein), alpha 1, 102kDa	0.0931222
Arrhythmogenic right ventricular cardiomyopathy (ARVC)	CTNNB1	catenin (cadherin-associated protein), beta 1, 88kDa	0.0931222
Arrhythmogenic right ventricular cardiomyopathy (ARVC)	DAG1	dystroglycan 1 (dystrophin-associated glycoprotein 1)	0.0931222
Arrhythmogenic right ventricular cardiomyopathy (ARVC)	DSG2	desmoglein 2	0.0931222
Arrhythmogenic right ventricular cardiomyopathy (ARVC)	EMD	emerin	0.0931222
Arrhythmogenic right ventricular cardiomyopathy (ARVC)	ITGA3	integrin, alpha 3 (antigen CD49C, alpha 3 subunit of VLA-3 receptor)	0.0931222
Arrhythmogenic right ventricular cardiomyopathy (ARVC)	ITGB1	integrin, beta 1 (fibronectin receptor, beta polypeptide, antigen CD29 includes MDF2, MSK12)	0.0931222
Axon guidance	CDC42	cell division cycle 42 (GTP binding protein, 25kDa)	0.0161068
Axon guidance	EFNB1	ephrin-B1	0.0161068
Axon guidance	EPHA2	EPH receptor A2	0.0161068
Axon guidance	ITGB1	integrin, beta 1 (fibronectin receptor, beta polypeptide, antigen CD29 includes MDF2, MSK12)	0.0161068
Axon guidance	NCK1	NCK adaptor protein 1	0.0161068
Axon guidance	PAK2	p21 protein (Cdc42/Rac)-activated kinase 2	0.0161068
Axon guidance	RAC1	ras-related C3 botulinum toxin substrate 1 (rho family, small GTP binding protein Rac1)	0.0161068
Axon guidance	ROCK2	Rho-associated, coiled-coil containing protein kinase 2	0.0161068
Bacterial invasion of epithelial cells	CAV1	caveolin 1, caveolae protein, 22kDa	0
Bacterial invasion of epithelial cells	CD2AP	CD2-associated protein	0
Bacterial invasion of epithelial cells	CDC42	cell division cycle 42 (GTP binding protein, 25kDa)	0
Bacterial invasion of epithelial cells	CLTC	clathrin, heavy chain (Hc)	0
Bacterial invasion of epithelial cells	CTNNA1	catenin (cadherin-associated protein), alpha 1, 102kDa	0
Bacterial invasion of epithelial cells	CTNNB1	catenin (cadherin-associated protein), beta 1, 88kDa	0
Bacterial invasion of epithelial cells	CTTN	cortactin	0
Bacterial invasion of epithelial cells	ITGB1	integrin, beta 1 (fibronectin receptor, beta polypeptide, antigen CD29 includes MDF2, MSK12)	0
Bacterial invasion of epithelial cells	RAC1	ras-related C3 botulinum toxin substrate 1 (rho family, small GTP binding protein Rac1)	0
Bacterial invasion of epithelial cells	SEPT9	septin 9	0
Calcium signaling pathway	ATP2A2	ATPase, Ca++ transporting, cardiac muscle, slow twitch 2	0.145238
Calcium signaling pathway	ATP2B1	ATPase, Ca++ transporting, plasma membrane 1	0.145238
Calcium signaling pathway	ATP2B4	ATPase, Ca++ transporting, plasma membrane 4	0.145238
Calcium signaling pathway	GNAS	GNAS complex locus	0.145238
Calcium signaling pathway	PLCB3	phospholipase C, beta 3 (phosphatidylinositol-specific)	0.145238
Calcium signaling pathway	STIM1	stromal interaction molecule 1	0.145238
Calcium signaling pathway	VDAC2	voltage-dependent anion channel 2	0.145238
cAMP signaling pathway	ATP1A1	ATPase, Na+/K+ transporting, alpha 1 polypeptide	0.00446346
cAMP signaling pathway	ATP2A2	ATPase, Ca++ transporting, cardiac muscle, slow twitch 2	0.00446346
cAMP signaling pathway	ATP2B1	ATPase, Ca++ transporting, plasma membrane 1	0.00446346
cAMP signaling pathway	ATP2B4	ATPase, Ca++ transporting, plasma membrane 4	0.00446346
cAMP signaling pathway	GNAS	GNAS complex locus	0.00446346
cAMP signaling pathway	RAC1	ras-related C3 botulinum toxin substrate 1 (rho family, small GTP binding protein Rac1)	0.00446346
cAMP signaling pathway	RAP1B	RAP1B, member of RAS oncogene family	0.00446346
cAMP signaling pathway	ROCK2	Rho-associated, coiled-coil containing protein kinase 2	0.00446346
Cell adhesion molecules (CAMs)	CD99	CD99 molecule	0.00232167
Cell adhesion molecules (CAMs)	HLA-A	major histocompatibility complex, class I, A	0.00232167
Cell adhesion molecules (CAMs)	HLA-C	major histocompatibility complex, class I, C	0.00232167
Cell adhesion molecules (CAMs)	ITGB1	integrin, beta 1 (fibronectin receptor, beta polypeptide, antigen CD29 includes MDF2, MSK12)	0.00232167
Cell adhesion molecules (CAMs)	JAM3	junctional adhesion molecule 3	0.00232167
Cell adhesion molecules (CAMs)	MPZL1	myelin protein zero-like 1	0.00232167
Cell adhesion molecules (CAMs)	NCAM1	neural cell adhesion molecule 1	0.00232167
Cell adhesion molecules (CAMs)	OCLN	occludin	0.00232167
Cell adhesion molecules (CAMs)	SDC2	syndecan 2	0.00232167
Cell cycle	CCNB1	cyclin B1	0.691172
Cell cycle	CDK1	cyclin-dependent kinase 1	0.691172
Cell cycle	PRKDC	protein kinase, DNA-activated, catalytic polypeptide	0.691172
Cell cycle	SKP1	S-phase kinase-associated protein 1	0.691172
Cell cycle	TTK	TTK protein kinase	0.691172
Cell cycle	YWHAE	tyrosine 3-monooxygenase/tryptophan 5-monooxygenase activation protein, epsilon polypeptide	0.691172
cGMP-PKG signaling pathway	ATP1A1	ATPase, Na+/K+ transporting, alpha 1 polypeptide	0.220481
cGMP-PKG signaling pathway	ATP2A2	ATPase, Ca++ transporting, cardiac muscle, slow twitch 2	0.220481
cGMP-PKG signaling pathway	ATP2B1	ATPase, Ca++ transporting, plasma membrane 1	0.220481
cGMP-PKG signaling pathway	ATP2B4	ATPase, Ca++ transporting, plasma membrane 4	0.220481
cGMP-PKG signaling pathway	PLCB3	phospholipase C, beta 3 (phosphatidylinositol-specific)	0.220481
cGMP-PKG signaling pathway	ROCK2	Rho-associated, coiled-coil containing protein kinase 2	0.220481
cGMP-PKG signaling pathway	VDAC2	voltage-dependent anion channel 2	0.220481
Chemokine signaling pathway	CDC42	cell division cycle 42 (GTP binding protein, 25kDa)	0
Chemokine signaling pathway	PLCB3	phospholipase C, beta 3 (phosphatidylinositol-specific)	0
Chemokine signaling pathway	RAC1	ras-related C3 botulinum toxin substrate 1 (rho family, small GTP binding protein Rac1)	0
Chemokine signaling pathway	RAP1B	RAP1B, member of RAS oncogene family	0
Chemokine signaling pathway	ROCK2	Rho-associated, coiled-coil containing protein kinase 2	0
Dilated cardiomyopathy	ATP2A2	ATPase, Ca++ transporting, cardiac muscle, slow twitch 2	0.210581
Dilated cardiomyopathy	DAG1	dystroglycan 1 (dystrophin-associated glycoprotein 1)	0.210581
Dilated cardiomyopathy	EMD	emerin	0.210581
Dilated cardiomyopathy	GNAS	GNAS complex locus	0.210581
Dilated cardiomyopathy	ITGA3	integrin, alpha 3 (antigen CD49C, alpha 3 subunit of VLA-3 receptor)	0.210581
Dilated cardiomyopathy	ITGB1	integrin, beta 1 (fibronectin receptor, beta polypeptide, antigen CD29 includes MDF2, MSK12)	0.210581
Endocrine and other factor-regulated calcium reabsorption	ATP1A1	ATPase, Na+/K+ transporting, alpha 1 polypeptide	0.0261629
Endocrine and other factor-regulated calcium reabsorption	ATP2B1	ATPase, Ca++ transporting, plasma membrane 1	0.0261629
Endocrine and other factor-regulated calcium reabsorption	CLTC	clathrin, heavy chain (Hc)	0.0261629
Endocrine and other factor-regulated calcium reabsorption	GNAS	GNAS complex locus	0.0261629
Endocrine and other factor-regulated calcium reabsorption	PLCB3	phospholipase C, beta 3 (phosphatidylinositol-specific)	0.0261629
Endocytosis	ARFGAP1	ADP-ribosylation factor GTPase activating protein 1	0.0015407
Endocytosis	ARFGEF2	ADP-ribosylation factor guanine nucleotide-exchange factor 2 (brefeldin A-inhibited)	0.0015407
Endocytosis	CAPZA1	capping protein (actin filament) muscle Z-line, alpha 1	0.0015407
Endocytosis	CAPZA2	capping protein (actin filament) muscle Z-line, alpha 2	0.0015407
Endocytosis	CAPZB	capping protein (actin filament) muscle Z-line, beta	0.0015407
Endocytosis	CAV1	caveolin 1, caveolae protein, 22kDa	0.0015407
Endocytosis	CDC42	cell division cycle 42 (GTP binding protein, 25kDa)	0.0015407
Endocytosis	CHMP2B	chromatin modifying protein 2B	0.0015407
Endocytosis	CHMP4B	chromatin modifying protein 4B	0.0015407
Endocytosis	CLTC	clathrin, heavy chain (Hc)	0.0015407
Endocytosis	EHD1	EH-domain containing 1	0.0015407
Endocytosis	EHD4	EH-domain containing 4	0.0015407
Endocytosis	EPS15	epidermal growth factor receptor pathway substrate 15	0.0015407
Endocytosis	EPS15L1	epidermal growth factor receptor pathway substrate 15-like 1	0.0015407
Endocytosis	HLA-A	major histocompatibility complex, class I, A	0.0015407
Endocytosis	HLA-C	major histocompatibility complex, class I, C	0.0015407
Endocytosis	IGF2R	insulin-like growth factor 2 receptor	0.0015407
Endocytosis	KIF5B	kinesin family member 5B	0.0015407
Endocytosis	RAB11B	RAB11B, member RAS oncogene family	0.0015407
Endocytosis	RAB11FIP1	RAB11 family interacting protein 1 (class I)	0.0015407
Endocytosis	RAB8A	RAB8A, member RAS oncogene family	0.0015407
Endocytosis	SNX1	sorting nexin 1	0.0015407
Endocytosis	SNX2	sorting nexin 2	0.0015407
Endocytosis	SNX3	sorting nexin 3	0.0015407
Endocytosis	TFRC	transferrin receptor (p90, CD71)	0.0015407
Endocytosis	VPS35	vacuolar protein sorting 35 homolog (S. cerevisiae)	0.0015407
Endocytosis	VPS45	vacuolar protein sorting 45 homolog (S. cerevisiae)	0.0015407
Endocytosis	ZFYVE16	zinc finger, FYVE domain containing 16	0.0015407
Epstein-Barr virus infection	CD44	CD44 molecule (Indian blood group)	0.691172
Epstein-Barr virus infection	CDK1	cyclin-dependent kinase 1	0.691172
Epstein-Barr virus infection	HLA-A	major histocompatibility complex, class I, A	0.691172
Epstein-Barr virus infection	HLA-C	major histocompatibility complex, class I, C	0.691172
Epstein-Barr virus infection	NUP214	nucleoporin 214kDa	0.691172
Epstein-Barr virus infection	PSMC2	proteasome (prosome, macropain) 26S subunit, ATPase, 2	0.691172
Epstein-Barr virus infection	PSMD3	proteasome (prosome, macropain) 26S subunit, non-ATPase, 3	0.691172
Epstein-Barr virus infection	SND1	staphylococcal nuclease and tudor domain containing 1	0.691172
Epstein-Barr virus infection	YWHAE	tyrosine 3-monooxygenase/tryptophan 5-monooxygenase activation protein, epsilon polypeptide	0.691172
Focal adhesion	CAV1	caveolin 1, caveolae protein, 22kDa	0.0249036
Focal adhesion	CDC42	cell division cycle 42 (GTP binding protein, 25kDa)	0.0249036
Focal adhesion	CTNNB1	catenin (cadherin-associated protein), beta 1, 88kDa	0.0249036
Focal adhesion	ITGA3	integrin, alpha 3 (antigen CD49C, alpha 3 subunit of VLA-3 receptor)	0.0249036
Focal adhesion	ITGB1	integrin, beta 1 (fibronectin receptor, beta polypeptide, antigen CD29 includes MDF2, MSK12)	0.0249036
Focal adhesion	MYL12A	myosin, light chain 12A, regulatory, non-sarcomeric	0.0249036
Focal adhesion	PAK2	p21 protein (Cdc42/Rac)-activated kinase 2	0.0249036
Focal adhesion	RAC1	ras-related C3 botulinum toxin substrate 1 (rho family, small GTP binding protein Rac1)	0.0249036
Focal adhesion	RAP1B	RAP1B, member of RAS oncogene family	0.0249036
Focal adhesion	ROCK2	Rho-associated, coiled-coil containing protein kinase 2	0.0249036
Focal adhesion	TLN1	talin 1	0.0249036
Focal adhesion	ZYX	zyxin	0.0249036
Herpes simplex infection	C1QBP	complement component 1, q subcomponent binding protein	0.194992
Herpes simplex infection	CDK1	cyclin-dependent kinase 1	0.194992
Herpes simplex infection	HLA-A	major histocompatibility complex, class I, A	0.194992
Herpes simplex infection	HLA-C	major histocompatibility complex, class I, C	0.194992
Herpes simplex infection	SKP1	S-phase kinase-associated protein 1	0.194992
Hippo signaling pathway	CTNNA1	catenin (cadherin-associated protein), alpha 1, 102kDa	0.399754
Hippo signaling pathway	CTNNB1	catenin (cadherin-associated protein), beta 1, 88kDa	0.399754
Hippo signaling pathway	DLG1	discs, large homolog 1 (Drosophila)	0.399754
Hippo signaling pathway	DVL2	dishevelled, dsh homolog 2 (Drosophila)	0.399754
Hippo signaling pathway	LLGL1	lethal giant larvae homolog 1 (Drosophila)	0.399754
Hippo signaling pathway	NF2	neurofibromin 2 (merlin)	0.399754
Hippo signaling pathway	PPP2R1A	protein phosphatase 2 (formerly 2A), regulatory subunit A, alpha isoform	0.399754
Hippo signaling pathway	SCRIB	scribbled homolog (Drosophila)	0.399754
Hippo signaling pathway	YWHAE	tyrosine 3-monooxygenase/tryptophan 5-monooxygenase activation protein, epsilon polypeptide	0.399754
HTLV-I infection	CTNNB1	catenin (cadherin-associated protein), beta 1, 88kDa	0.303449
HTLV-I infection	DLG1	discs, large homolog 1 (Drosophila)	0.303449
HTLV-I infection	DVL2	dishevelled, dsh homolog 2 (Drosophila)	0.303449
HTLV-I infection	HLA-A	major histocompatibility complex, class I, A	0.303449
HTLV-I infection	HLA-C	major histocompatibility complex, class I, C	0.303449
HTLV-I infection	RANBP1	RAN binding protein 1	0.303449
HTLV-I infection	SLC2A1	solute carrier family 2 (facilitated glucose transporter), member 1	0.303449
HTLV-I infection	TLN1	talin 1	0.303449
HTLV-I infection	VDAC2	voltage-dependent anion channel 2	0.303449
Huntington's disease	CLTC	clathrin, heavy chain (Hc)	0.297545
Huntington's disease	NDUFA4	NADH dehydrogenase (ubiquinone) 1 alpha subcomplex, 4, 9kDa	0.297545
Huntington's disease	PLCB3	phospholipase C, beta 3 (phosphatidylinositol-specific)	0.297545
Huntington's disease	UQCRC2	ubiquinol-cytochrome c reductase core protein II	0.297545
Huntington's disease	VDAC2	voltage-dependent anion channel 2	0.297545
Hypertrophic cardiomyopathy (HCM)	ATP2A2	ATPase, Ca++ transporting, cardiac muscle, slow twitch 2	0.297545
Hypertrophic cardiomyopathy (HCM)	DAG1	dystroglycan 1 (dystrophin-associated glycoprotein 1)	0.297545
Hypertrophic cardiomyopathy (HCM)	EMD	emerin	0.297545
Hypertrophic cardiomyopathy (HCM)	ITGA3	integrin, alpha 3 (antigen CD49C, alpha 3 subunit of VLA-3 receptor)	0.297545
Hypertrophic cardiomyopathy (HCM)	ITGB1	integrin, beta 1 (fibronectin receptor, beta polypeptide, antigen CD29 includes MDF2, MSK12)	0.297545
Leukocyte transendothelial migration	CD99	CD99 molecule	0.000104203
Leukocyte transendothelial migration	CDC42	cell division cycle 42 (GTP binding protein, 25kDa)	0.000104203
Leukocyte transendothelial migration	CTNNA1	catenin (cadherin-associated protein), alpha 1, 102kDa	0.000104203
Leukocyte transendothelial migration	CTNNB1	catenin (cadherin-associated protein), beta 1, 88kDa	0.000104203
Leukocyte transendothelial migration	CTNND1	catenin (cadherin-associated protein), delta 1	0.000104203
Leukocyte transendothelial migration	EZR	ezrin	0.000104203
Leukocyte transendothelial migration	ITGB1	integrin, beta 1 (fibronectin receptor, beta polypeptide, antigen CD29 includes MDF2, MSK12)	0.000104203
Leukocyte transendothelial migration	JAM3	junctional adhesion molecule 3	0.000104203
Leukocyte transendothelial migration	MYL12A	myosin, light chain 12A, regulatory, non-sarcomeric	0.000104203
Leukocyte transendothelial migration	OCLN	occludin	0.000104203
Leukocyte transendothelial migration	RAC1	ras-related C3 botulinum toxin substrate 1 (rho family, small GTP binding protein Rac1)	0.000104203
Leukocyte transendothelial migration	RAP1B	RAP1B, member of RAS oncogene family	0.000104203
Leukocyte transendothelial migration	ROCK2	Rho-associated, coiled-coil containing protein kinase 2	0.000104203
Lysosome	AP3B1	adaptor-related protein complex 3, beta 1 subunit	0
Lysosome	AP3D1	adaptor-related protein complex 3, delta 1 subunit	0
Lysosome	AP3M1	adaptor-related protein complex 3, mu 1 subunit	0
Lysosome	AP3S1	adaptor-related protein complex 3, sigma 1 subunit	0
Lysosome	CLTC	clathrin, heavy chain (Hc)	0
Lysosome	IGF2R	insulin-like growth factor 2 receptor	0
MAPK signaling pathway	CDC42	cell division cycle 42 (GTP binding protein, 25kDa)	0.41016
MAPK signaling pathway	MAP4K4	mitogen-activated protein kinase kinase kinase kinase 4	0.41016
MAPK signaling pathway	NF1	neurofibromin 1	0.41016
MAPK signaling pathway	PAK2	p21 protein (Cdc42/Rac)-activated kinase 2	0.41016
MAPK signaling pathway	RAC1	ras-related C3 botulinum toxin substrate 1 (rho family, small GTP binding protein Rac1)	0.41016
MAPK signaling pathway	RAP1B	RAP1B, member of RAS oncogene family	0.41016
Metabolic pathways	ACSL3	acyl-CoA synthetase long-chain family member 3	0.774114
Metabolic pathways	ACSL4	acyl-CoA synthetase long-chain family member 4	0.774114
Metabolic pathways	AHCY	adenosylhomocysteinase	0.774114
Metabolic pathways	DDOST	dolichyl-diphosphooligosaccharide-protein glycosyltransferase	0.774114
Metabolic pathways	DHCR7	7-dehydrocholesterol reductase	0.774114
Metabolic pathways	ENO1	enolase 1, (alpha)	0.774114
Metabolic pathways	EPRS	glutamyl-prolyl-tRNA synthetase	0.774114
Metabolic pathways	NDUFA4	NADH dehydrogenase (ubiquinone) 1 alpha subcomplex, 4, 9kDa	0.774114
Metabolic pathways	OCRL	oculocerebrorenal syndrome of Lowe	0.774114
Metabolic pathways	PHGDH	phosphoglycerate dehydrogenase	0.774114
Metabolic pathways	PI4KA	phosphatidylinositol 4-kinase, catalytic, alpha	0.774114
Metabolic pathways	PIK3C2A	phosphoinositide-3-kinase, class 2, alpha polypeptide	0.774114
Metabolic pathways	PLCB3	phospholipase C, beta 3 (phosphatidylinositol-specific)	0.774114
Metabolic pathways	RPN1	ribophorin I	0.774114
Metabolic pathways	RPN2	ribophorin II	0.774114
Metabolic pathways	STT3B	STT3, subunit of the oligosaccharyltransferase complex, homolog B (S. cerevisiae)	0.774114
Metabolic pathways	TALDO1	transaldolase 1	0.774114
Metabolic pathways	UQCRC2	ubiquinol-cytochrome c reductase core protein II	0.774114
Neurotrophin signaling pathway	CDC42	cell division cycle 42 (GTP binding protein, 25kDa)	0
Neurotrophin signaling pathway	KIDINS220	kinase D-interacting substrate, 220kDa	0
Neurotrophin signaling pathway	RAC1	ras-related C3 botulinum toxin substrate 1 (rho family, small GTP binding protein Rac1)	0
Neurotrophin signaling pathway	RAP1B	RAP1B, member of RAS oncogene family	0
Neurotrophin signaling pathway	YWHAE	tyrosine 3-monooxygenase/tryptophan 5-monooxygenase activation protein, epsilon polypeptide	0
Oocyte meiosis	CCNB1	cyclin B1	0.49721
Oocyte meiosis	CDK1	cyclin-dependent kinase 1	0.49721
Oocyte meiosis	PPP2R1A	protein phosphatase 2 (formerly 2A), regulatory subunit A, alpha isoform	0.49721
Oocyte meiosis	SKP1	S-phase kinase-associated protein 1	0.49721
Oocyte meiosis	SLK	STE20-like kinase (yeast)	0.49721
Oocyte meiosis	YWHAE	tyrosine 3-monooxygenase/tryptophan 5-monooxygenase activation protein, epsilon polypeptide	0.49721
Pancreatic secretion	ATP1A1	ATPase, Na+/K+ transporting, alpha 1 polypeptide	0.00553173
Pancreatic secretion	ATP2A2	ATPase, Ca++ transporting, cardiac muscle, slow twitch 2	0.00553173
Pancreatic secretion	ATP2B1	ATPase, Ca++ transporting, plasma membrane 1	0.00553173
Pancreatic secretion	ATP2B4	ATPase, Ca++ transporting, plasma membrane 4	0.00553173
Pancreatic secretion	GNAS	GNAS complex locus	0.00553173
Pancreatic secretion	PLCB3	phospholipase C, beta 3 (phosphatidylinositol-specific)	0.00553173
Pancreatic secretion	RAB8A	RAB8A, member RAS oncogene family	0.00553173
Pancreatic secretion	RAC1	ras-related C3 botulinum toxin substrate 1 (rho family, small GTP binding protein Rac1)	0.00553173
Pancreatic secretion	RAP1B	RAP1B, member of RAS oncogene family	0.00553173
Pancreatic secretion	SLC12A2	solute carrier family 12 (sodium/potassium/chloride transporters), member 2	0.00553173
Pathogenic Escherichia coli infection	CDC42	cell division cycle 42 (GTP binding protein, 25kDa)	0.479881
Pathogenic Escherichia coli infection	CTNNB1	catenin (cadherin-associated protein), beta 1, 88kDa	0.479881
Pathogenic Escherichia coli infection	CTTN	cortactin	0.479881
Pathogenic Escherichia coli infection	EZR	ezrin	0.479881
Pathogenic Escherichia coli infection	ITGB1	integrin, beta 1 (fibronectin receptor, beta polypeptide, antigen CD29 includes MDF2, MSK12)	0.479881
Pathogenic Escherichia coli infection	NCK1	NCK adaptor protein 1	0.479881
Pathogenic Escherichia coli infection	OCLN	occludin	0.479881
Pathogenic Escherichia coli infection	ROCK2	Rho-associated, coiled-coil containing protein kinase 2	0.479881
Pathways in cancer	APPL1	adaptor protein, phosphotyrosine interaction, PH domain and leucine zipper containing 1	0.012483
Pathways in cancer	CDC42	cell division cycle 42 (GTP binding protein, 25kDa)	0.012483
Pathways in cancer	CTNNA1	catenin (cadherin-associated protein), alpha 1, 102kDa	0.012483
Pathways in cancer	CTNNB1	catenin (cadherin-associated protein), beta 1, 88kDa	0.012483
Pathways in cancer	DVL2	dishevelled, dsh homolog 2 (Drosophila)	0.012483
Pathways in cancer	GNAS	GNAS complex locus	0.012483
Pathways in cancer	HSP90B1	heat shock protein 90kDa beta (Grp94), member 1	0.012483
Pathways in cancer	ITGA3	integrin, alpha 3 (antigen CD49C, alpha 3 subunit of VLA-3 receptor)	0.012483
Pathways in cancer	ITGB1	integrin, beta 1 (fibronectin receptor, beta polypeptide, antigen CD29 includes MDF2, MSK12)	0.012483
Pathways in cancer	NPM1	nucleophosmin (nucleolar phosphoprotein B23, numatrin)	0.012483
Pathways in cancer	PLCB3	phospholipase C, beta 3 (phosphatidylinositol-specific)	0.012483
Pathways in cancer	RAC1	ras-related C3 botulinum toxin substrate 1 (rho family, small GTP binding protein Rac1)	0.012483
Pathways in cancer	RALBP1	ralA binding protein 1	0.012483
Pathways in cancer	ROCK2	Rho-associated, coiled-coil containing protein kinase 2	0.012483
Pathways in cancer	SLC2A1	solute carrier family 2 (facilitated glucose transporter), member 1	0.012483
Phagosome	HLA-A	major histocompatibility complex, class I, A	0.479881
Phagosome	HLA-C	major histocompatibility complex, class I, C	0.479881
Phagosome	ITGB1	integrin, beta 1 (fibronectin receptor, beta polypeptide, antigen CD29 includes MDF2, MSK12)	0.479881
Phagosome	RAC1	ras-related C3 botulinum toxin substrate 1 (rho family, small GTP binding protein Rac1)	0.479881
Phagosome	SEC22B	SEC22 vesicle trafficking protein homolog B (S. cerevisiae)	0.479881
Phagosome	SEC61A1	Sec61 alpha 1 subunit (S. cerevisiae)	0.479881
Phagosome	STX7	syntaxin 7	0.479881
Phagosome	TFRC	transferrin receptor (p90, CD71)	0.479881
Phagosome	VAMP3	vesicle-associated membrane protein 3 (cellubrevin)	0.479881
PI3K-Akt signaling pathway	CDC37	cell division cycle 37 homolog (S. cerevisiae)	0.610672
PI3K-Akt signaling pathway	EPHA2	EPH receptor A2	0.610672
PI3K-Akt signaling pathway	HSP90B1	heat shock protein 90kDa beta (Grp94), member 1	0.610672
PI3K-Akt signaling pathway	ITGA3	integrin, alpha 3 (antigen CD49C, alpha 3 subunit of VLA-3 receptor)	0.610672
PI3K-Akt signaling pathway	ITGB1	integrin, beta 1 (fibronectin receptor, beta polypeptide, antigen CD29 includes MDF2, MSK12)	0.610672
PI3K-Akt signaling pathway	PKN2	protein kinase N2	0.610672
PI3K-Akt signaling pathway	PPP2R1A	protein phosphatase 2 (formerly 2A), regulatory subunit A, alpha isoform	0.610672
PI3K-Akt signaling pathway	RAC1	ras-related C3 botulinum toxin substrate 1 (rho family, small GTP binding protein Rac1)	0.610672
PI3K-Akt signaling pathway	RHEB	Ras homolog enriched in brain	0.610672
PI3K-Akt signaling pathway	YWHAE	tyrosine 3-monooxygenase/tryptophan 5-monooxygenase activation protein, epsilon polypeptide	0.610672
Platelet activation	GNAS	GNAS complex locus	0.0109022
Platelet activation	ITGB1	integrin, beta 1 (fibronectin receptor, beta polypeptide, antigen CD29 includes MDF2, MSK12)	0.0109022
Platelet activation	MYL12A	myosin, light chain 12A, regulatory, non-sarcomeric	0.0109022
Platelet activation	PLCB3	phospholipase C, beta 3 (phosphatidylinositol-specific)	0.0109022
Platelet activation	RAP1B	RAP1B, member of RAS oncogene family	0.0109022
Platelet activation	ROCK2	Rho-associated, coiled-coil containing protein kinase 2	0.0109022
Platelet activation	SNAP23	synaptosomal-associated protein, 23kDa	0.0109022
Platelet activation	STIM1	stromal interaction molecule 1	0.0109022
Platelet activation	TLN1	talin 1	0.0109022
Protein processing in endoplasmic reticulum	BAG2	BCL2-associated athanogene 2	0.210581
Protein processing in endoplasmic reticulum	BCAP31	B-cell receptor-associated protein 31	0.210581
Protein processing in endoplasmic reticulum	CKAP4	cytoskeleton-associated protein 4	0.210581
Protein processing in endoplasmic reticulum	DDOST	dolichyl-diphosphooligosaccharide-protein glycosyltransferase	0.210581
Protein processing in endoplasmic reticulum	HSP90B1	heat shock protein 90kDa beta (Grp94), member 1	0.210581
Protein processing in endoplasmic reticulum	LMAN1	lectin, mannose-binding, 1	0.210581
Protein processing in endoplasmic reticulum	RPN1	ribophorin I	0.210581
Protein processing in endoplasmic reticulum	RPN2	ribophorin II	0.210581
Protein processing in endoplasmic reticulum	RRBP1	ribosome binding protein 1 homolog 180kDa (dog)	0.210581
Protein processing in endoplasmic reticulum	SAR1B	SAR1 homolog B (S. cerevisiae)	0.210581
Protein processing in endoplasmic reticulum	SEC24B	SEC24 family, member B (S. cerevisiae)	0.210581
Protein processing in endoplasmic reticulum	SEC24C	SEC24 family, member C (S. cerevisiae)	0.210581
Protein processing in endoplasmic reticulum	SEC61A1	Sec61 alpha 1 subunit (S. cerevisiae)	0.210581
Protein processing in endoplasmic reticulum	SEC63	SEC63 homolog (S. cerevisiae)	0.210581
Protein processing in endoplasmic reticulum	SKP1	S-phase kinase-associated protein 1	0.210581
Protein processing in endoplasmic reticulum	STT3B	STT3, subunit of the oligosaccharyltransferase complex, homolog B (S. cerevisiae)	0.210581
Protein processing in endoplasmic reticulum	VCP	valosin-containing protein	0.210581
Proteoglycans in cancer	CAV1	caveolin 1, caveolae protein, 22kDa	0.183698
Proteoglycans in cancer	CD44	CD44 molecule (Indian blood group)	0.183698
Proteoglycans in cancer	CDC42	cell division cycle 42 (GTP binding protein, 25kDa)	0.183698
Proteoglycans in cancer	CTNNB1	catenin (cadherin-associated protein), beta 1, 88kDa	0.183698
Proteoglycans in cancer	CTTN	cortactin	0.183698
Proteoglycans in cancer	EZR	ezrin	0.183698
Proteoglycans in cancer	IQGAP1	IQ motif containing GTPase activating protein 1	0.183698
Proteoglycans in cancer	ITGB1	integrin, beta 1 (fibronectin receptor, beta polypeptide, antigen CD29 includes MDF2, MSK12)	0.183698
Proteoglycans in cancer	RAC1	ras-related C3 botulinum toxin substrate 1 (rho family, small GTP binding protein Rac1)	0.183698
Proteoglycans in cancer	ROCK2	Rho-associated, coiled-coil containing protein kinase 2	0.183698
Proteoglycans in cancer	SDC2	syndecan 2	0.183698
Rap1 signaling pathway	CDC42	cell division cycle 42 (GTP binding protein, 25kDa)	0.0154545
Rap1 signaling pathway	CTNNB1	catenin (cadherin-associated protein), beta 1, 88kDa	0.0154545
Rap1 signaling pathway	CTNND1	catenin (cadherin-associated protein), delta 1	0.0154545
Rap1 signaling pathway	EPHA2	EPH receptor A2	0.0154545
Rap1 signaling pathway	GNAS	GNAS complex locus	0.0154545
Rap1 signaling pathway	ITGB1	integrin, beta 1 (fibronectin receptor, beta polypeptide, antigen CD29 includes MDF2, MSK12)	0.0154545
Rap1 signaling pathway	PLCB3	phospholipase C, beta 3 (phosphatidylinositol-specific)	0.0154545
Rap1 signaling pathway	RAC1	ras-related C3 botulinum toxin substrate 1 (rho family, small GTP binding protein Rac1)	0.0154545
Rap1 signaling pathway	RAP1B	RAP1B, member of RAS oncogene family	0.0154545
Rap1 signaling pathway	TLN1	talin 1	0.0154545
Ras signaling pathway	CDC42	cell division cycle 42 (GTP binding protein, 25kDa)	0.0773484
Ras signaling pathway	EPHA2	EPH receptor A2	0.0773484
Ras signaling pathway	NF1	neurofibromin 1	0.0773484
Ras signaling pathway	PAK2	p21 protein (Cdc42/Rac)-activated kinase 2	0.0773484
Ras signaling pathway	RAC1	ras-related C3 botulinum toxin substrate 1 (rho family, small GTP binding protein Rac1)	0.0773484
Ras signaling pathway	RALBP1	ralA binding protein 1	0.0773484
Ras signaling pathway	RAP1B	RAP1B, member of RAS oncogene family	0.0773484
Regulation of actin cytoskeleton	BAIAP2	BAI1-associated protein 2	0.0773484
Regulation of actin cytoskeleton	CDC42	cell division cycle 42 (GTP binding protein, 25kDa)	0.0773484
Regulation of actin cytoskeleton	DIAPH3	diaphanous homolog 3 (Drosophila)	0.0773484
Regulation of actin cytoskeleton	EZR	ezrin	0.0773484
Regulation of actin cytoskeleton	IQGAP1	IQ motif containing GTPase activating protein 1	0.0773484
Regulation of actin cytoskeleton	ITGA3	integrin, alpha 3 (antigen CD49C, alpha 3 subunit of VLA-3 receptor)	0.0773484
Regulation of actin cytoskeleton	ITGB1	integrin, beta 1 (fibronectin receptor, beta polypeptide, antigen CD29 includes MDF2, MSK12)	0.0773484
Regulation of actin cytoskeleton	MYL12A	myosin, light chain 12A, regulatory, non-sarcomeric	0.0773484
Regulation of actin cytoskeleton	PAK2	p21 protein (Cdc42/Rac)-activated kinase 2	0.0773484
Regulation of actin cytoskeleton	RAC1	ras-related C3 botulinum toxin substrate 1 (rho family, small GTP binding protein Rac1)	0.0773484
Regulation of actin cytoskeleton	ROCK2	Rho-associated, coiled-coil containing protein kinase 2	0.0773484
Renal cell carcinoma	CDC42	cell division cycle 42 (GTP binding protein, 25kDa)	0
Renal cell carcinoma	PAK2	p21 protein (Cdc42/Rac)-activated kinase 2	0
Renal cell carcinoma	RAC1	ras-related C3 botulinum toxin substrate 1 (rho family, small GTP binding protein Rac1)	0
Renal cell carcinoma	RAP1B	RAP1B, member of RAS oncogene family	0
Renal cell carcinoma	SLC2A1	solute carrier family 2 (facilitated glucose transporter), member 1	0
Ribosome	RPL13A	ribosomal protein L13a	1
Ribosome	RPL21	ribosomal protein L21	1
Ribosome	RPL23	ribosomal protein L23	1
Ribosome	RPL27	ribosomal protein L27	1
Ribosome	RPLP2	ribosomal protein, large, P2	1
Ribosome	RPS11	ribosomal protein S11	1
Ribosome	RPS2	ribosomal protein S2	1
Ribosome	RPSA	ribosomal protein SA	1
RNA transport	AAAS	achalasia, adrenocortical insufficiency, alacrimia (Allgrove, triple-A)	0.220481
RNA transport	EIF2S2	eukaryotic translation initiation factor 2, subunit 2 beta, 38kDa	0.220481
RNA transport	EIF4G1	eukaryotic translation initiation factor 4 gamma, 1	0.220481
RNA transport	EIF4G2	eukaryotic translation initiation factor 4 gamma, 2	0.220481
RNA transport	KPNB1	karyopherin (importin) beta 1	0.220481
RNA transport	NUP133	nucleoporin 133kDa	0.220481
RNA transport	NUP153	nucleoporin 153kDa	0.220481
RNA transport	NUP214	nucleoporin 214kDa	0.220481
RNA transport	NUP50	nucleoporin 50kDa	0.220481
RNA transport	NUP98	nucleoporin 98kDa	0.220481
RNA transport	POM121	POM121 membrane glycoprotein (rat)	0.220481
RNA transport	RANBP2	RAN binding protein 2	0.220481
RNA transport	RANGAP1	Ran GTPase activating protein 1	0.220481
RNA transport	UPF1	UPF1 regulator of nonsense transcripts homolog (yeast)	0.220481
Salivary secretion	ATP1A1	ATPase, Na+/K+ transporting, alpha 1 polypeptide	0
Salivary secretion	ATP2B1	ATPase, Ca++ transporting, plasma membrane 1	0
Salivary secretion	ATP2B4	ATPase, Ca++ transporting, plasma membrane 4	0
Salivary secretion	GNAS	GNAS complex locus	0
Salivary secretion	PLCB3	phospholipase C, beta 3 (phosphatidylinositol-specific)	0
Salivary secretion	SLC12A2	solute carrier family 12 (sodium/potassium/chloride transporters), member 2	0
Shigellosis	CD44	CD44 molecule (Indian blood group)	0.0154545
Shigellosis	CDC42	cell division cycle 42 (GTP binding protein, 25kDa)	0.0154545
Shigellosis	CTTN	cortactin	0.0154545
Shigellosis	ITGB1	integrin, beta 1 (fibronectin receptor, beta polypeptide, antigen CD29 includes MDF2, MSK12)	0.0154545
Shigellosis	RAC1	ras-related C3 botulinum toxin substrate 1 (rho family, small GTP binding protein Rac1)	0.0154545
Shigellosis	ROCK2	Rho-associated, coiled-coil containing protein kinase 2	0.0154545
SNARE interactions in vesicular transport	SEC22B	SEC22 vesicle trafficking protein homolog B (S. cerevisiae)	0.0161068
SNARE interactions in vesicular transport	SNAP23	synaptosomal-associated protein, 23kDa	0.0161068
SNARE interactions in vesicular transport	SNAP29	synaptosomal-associated protein, 29kDa	0.0161068
SNARE interactions in vesicular transport	STX5	syntaxin 5	0.0161068
SNARE interactions in vesicular transport	STX6	syntaxin 6	0.0161068
SNARE interactions in vesicular transport	STX7	syntaxin 7	0.0161068
SNARE interactions in vesicular transport	VAMP3	vesicle-associated membrane protein 3 (cellubrevin)	0.0161068
SNARE interactions in vesicular transport	VAMP7	vesicle-associated membrane protein 7	0.0161068
Spliceosome	DHX15	DEAH (Asp-Glu-Ala-His) box polypeptide 15	0.479881
Spliceosome	HNRNPA1	heterogeneous nuclear ribonucleoprotein A1	0.479881
Spliceosome	HNRNPU	heterogeneous nuclear ribonucleoprotein U (scaffold attachment factor A)	0.479881
Spliceosome	PRPF8	PRP8 pre-mRNA processing factor 8 homolog (S. cerevisiae)	0.479881
Spliceosome	SF3B3	splicing factor 3b, subunit 3, 130kDa	0.479881
Spliceosome	SNRPD2	small nuclear ribonucleoprotein D2 polypeptide 16.5kDa	0.479881
Spliceosome	SNRPF	small nuclear ribonucleoprotein polypeptide F	0.479881
Spliceosome	XAB2	XPA binding protein 2	0.479881
Thyroid hormone signaling pathway	ATP1A1	ATPase, Na+/K+ transporting, alpha 1 polypeptide	0.0154545
Thyroid hormone signaling pathway	ATP2A2	ATPase, Ca++ transporting, cardiac muscle, slow twitch 2	0.0154545
Thyroid hormone signaling pathway	CTNNB1	catenin (cadherin-associated protein), beta 1, 88kDa	0.0154545
Thyroid hormone signaling pathway	PLCB3	phospholipase C, beta 3 (phosphatidylinositol-specific)	0.0154545
Thyroid hormone signaling pathway	RHEB	Ras homolog enriched in brain	0.0154545
Thyroid hormone signaling pathway	SLC2A1	solute carrier family 2 (facilitated glucose transporter), member 1	0.0154545
Tight junction	CDC42	cell division cycle 42 (GTP binding protein, 25kDa)	0.00195609
Tight junction	CTNNA1	catenin (cadherin-associated protein), alpha 1, 102kDa	0.00195609
Tight junction	CTNNB1	catenin (cadherin-associated protein), beta 1, 88kDa	0.00195609
Tight junction	CTTN	cortactin	0.00195609
Tight junction	EPB41	erythrocyte membrane protein band 4.1 (elliptocytosis 1, RH-linked)	0.00195609
Tight junction	EPB41L2	erythrocyte membrane protein band 4.1-like 2	0.00195609
Tight junction	EPB41L3	erythrocyte membrane protein band 4.1-like 3	0.00195609
Tight junction	EXOC4	exocyst complex component 4	0.00195609
Tight junction	JAM3	junctional adhesion molecule 3	0.00195609
Tight junction	LLGL1	lethal giant larvae homolog 1 (Drosophila)	0.00195609
Tight junction	MYL12A	myosin, light chain 12A, regulatory, non-sarcomeric	0.00195609
Tight junction	OCLN	occludin	0.00195609
Tight junction	PPP2R1A	protein phosphatase 2 (formerly 2A), regulatory subunit A, alpha isoform	0.00195609
Tight junction	SPTAN1	spectrin, alpha, non-erythrocytic 1 (alpha-fodrin)	0.00195609
Tight junction	TJP2	tight junction protein 2 (zona occludens 2)	0.00195609
Tight junction	VAPA	VAMP (vesicle-associated membrane protein)-associated protein A, 33kDa	0.00195609
Tight junction	YES1	v-yes-1 Yamaguchi sarcoma viral oncogene homolog 1	0.00195609
Viral carcinogenesis	CDC42	cell division cycle 42 (GTP binding protein, 25kDa)	0.30098
Viral carcinogenesis	CDK1	cyclin-dependent kinase 1	0.30098
Viral carcinogenesis	DLG1	discs, large homolog 1 (Drosophila)	0.30098
Viral carcinogenesis	HIST1H2BN	histone cluster 1, H2bn	0.30098
Viral carcinogenesis	HLA-A	major histocompatibility complex, class I, A	0.30098
Viral carcinogenesis	HLA-C	major histocompatibility complex, class I, C	0.30098
Viral carcinogenesis	RAC1	ras-related C3 botulinum toxin substrate 1 (rho family, small GTP binding protein Rac1)	0.30098
Viral carcinogenesis	RANBP1	RAN binding protein 1	0.30098
Viral carcinogenesis	SCRIB	scribbled homolog (Drosophila)	0.30098
Viral carcinogenesis	SND1	staphylococcal nuclease and tudor domain containing 1	0.30098
Viral carcinogenesis	YWHAE	tyrosine 3-monooxygenase/tryptophan 5-monooxygenase activation protein, epsilon polypeptide	0.30098
Viral myocarditis	CAV1	caveolin 1, caveolae protein, 22kDa	0.00446346
Viral myocarditis	CXADR	coxsackie virus and adenovirus receptor	0.00446346
Viral myocarditis	DAG1	dystroglycan 1 (dystrophin-associated glycoprotein 1)	0.00446346
Viral myocarditis	EIF4G1	eukaryotic translation initiation factor 4 gamma, 1	0.00446346
Viral myocarditis	EIF4G2	eukaryotic translation initiation factor 4 gamma, 2	0.00446346
Viral myocarditis	HLA-A	major histocompatibility complex, class I, A	0.00446346
Viral myocarditis	HLA-C	major histocompatibility complex, class I, C	0.00446346
Viral myocarditis	RAC1	ras-related C3 botulinum toxin substrate 1 (rho family, small GTP binding protein Rac1)	0.00446346
Wnt signaling pathway	CTNNB1	catenin (cadherin-associated protein), beta 1, 88kDa	0.0136984
Wnt signaling pathway	DVL2	dishevelled, dsh homolog 2 (Drosophila)	0.0136984
Wnt signaling pathway	PLCB3	phospholipase C, beta 3 (phosphatidylinositol-specific)	0.0136984
Wnt signaling pathway	RAC1	ras-related C3 botulinum toxin substrate 1 (rho family, small GTP binding protein Rac1)	0.0136984
Wnt signaling pathway	ROCK2	Rho-associated, coiled-coil containing protein kinase 2	0.0136984
Wnt signaling pathway	SKP1	S-phase kinase-associated protein 1	0.0136984

## Sheet: GO
GO term (process)	gene symbol	gene names	FDR on GO
actin cytoskeleton organization	ADD1	adducin 1 (alpha)	0.0100869
actin cytoskeleton organization	ARFIP2	ADP-ribosylation factor interacting protein 2	0.0100869
actin cytoskeleton organization	CAPZA1	capping protein (actin filament) muscle Z-line, alpha 1	0.0100869
actin cytoskeleton organization	CAPZA2	capping protein (actin filament) muscle Z-line, alpha 2	0.0100869
actin cytoskeleton organization	CAPZB	capping protein (actin filament) muscle Z-line, beta	0.0100869
actin cytoskeleton organization	CDC42	cell division cycle 42 (GTP binding protein, 25kDa)	0.0100869
actin cytoskeleton organization	DIAPH3	diaphanous homolog 3 (Drosophila)	0.0100869
actin cytoskeleton organization	EPB41	erythrocyte membrane protein band 4.1 (elliptocytosis 1, RH-linked)	0.0100869
actin cytoskeleton organization	NF1	neurofibromin 1	0.0100869
actin cytoskeleton organization	NF2	neurofibromin 2 (merlin)	0.0100869
actin cytoskeleton organization	PACSIN2	protein kinase C and casein kinase substrate in neurons 2	0.0100869
actin cytoskeleton organization	RAC1	ras-related C3 botulinum toxin substrate 1 (rho family, small GTP binding protein Rac1)	0.0100869
actin cytoskeleton reorganization	ANXA1	annexin A1	0.390343
actin cytoskeleton reorganization	CTTN	cortactin	0.390343
actin cytoskeleton reorganization	CXADR	coxsackie virus and adenovirus receptor	0.390343
actin cytoskeleton reorganization	EZR	ezrin	0.390343
actin cytoskeleton reorganization	PTPN1	protein tyrosine phosphatase, non-receptor type 1	0.390343
actin cytoskeleton reorganization	RICTOR	RPTOR independent companion of MTOR, complex 2	0.390343
actin filament bundle assembly	ADD1	adducin 1 (alpha)	0.0678711
actin filament bundle assembly	ADD3	adducin 3 (gamma)	0.0678711
actin filament bundle assembly	BAIAP2	BAI1-associated protein 2	0.0678711
actin filament bundle assembly	BAIAP2L1	BAI1-associated protein 2-like 1	0.0678711
actin filament bundle assembly	EZR	ezrin	0.0678711
actin filament bundle assembly	MARCKS	myristoylated alanine-rich protein kinase C substrate	0.0678711
activation of GTPase activity	DOCK7	dedicator of cytokinesis 7	0.0251411
activation of GTPase activity	EPHA2	EPH receptor A2	0.0251411
activation of GTPase activity	RABGAP1	RAB GTPase activating protein 1	0.0251411
activation of GTPase activity	RANGAP1	Ran GTPase activating protein 1	0.0251411
activation of GTPase activity	SCRIB	scribbled homolog (Drosophila)	0.0251411
activation of GTPase activity	TBC1D10A	TBC1 domain family, member 10A	0.0251411
activation of GTPase activity	TBC1D10B	TBC1 domain family, member 10B	0.0251411
activation of GTPase activity	TBC1D5	TBC1 domain family, member 5	0.0251411
activation of protein kinase activity	DLG1	discs, large homolog 1 (Drosophila)	0.101302
activation of protein kinase activity	MAP4K4	mitogen-activated protein kinase kinase kinase kinase 4	0.101302
activation of protein kinase activity	MARK2	MAP/microtubule affinity-regulating kinase 2	0.101302
activation of protein kinase activity	PAK2	p21 protein (Cdc42/Rac)-activated kinase 2	0.101302
activation of protein kinase activity	SLK	STE20-like kinase (yeast)	0.101302
aging	ATP2B1	ATPase, Ca++ transporting, plasma membrane 1	0.294338
aging	CNP	2',3'-cyclic nucleotide 3' phosphodiesterase	0.294338
aging	CTNNA1	catenin (cadherin-associated protein), alpha 1, 102kDa	0.294338
aging	DAG1	dystroglycan 1 (dystrophin-associated glycoprotein 1)	0.294338
aging	RPN2	ribophorin II	0.294338
aging	SLC12A2	solute carrier family 12 (sodium/potassium/chloride transporters), member 2	0.294338
angiogenesis	CAV1	caveolin 1, caveolae protein, 22kDa	0.19376
angiogenesis	JAM3	junctional adhesion molecule 3	0.19376
angiogenesis	LEMD3	LEM domain containing 3	0.19376
angiogenesis	MCAM	melanoma cell adhesion molecule	0.19376
angiogenesis	SIRT1	sirtuin (silent mating type information regulation 2 homolog) 1 (S. cerevisiae)	0.19376
antigen processing and presentation of exogenous peptide antigen via MHC class I, TAP-dependent	HLA-A	major histocompatibility complex, class I, A	0.0430572
antigen processing and presentation of exogenous peptide antigen via MHC class I, TAP-dependent	HLA-C	major histocompatibility complex, class I, C	0.0430572
antigen processing and presentation of exogenous peptide antigen via MHC class I, TAP-dependent	PSMC2	proteasome (prosome, macropain) 26S subunit, ATPase, 2	0.0430572
antigen processing and presentation of exogenous peptide antigen via MHC class I, TAP-dependent	PSMD3	proteasome (prosome, macropain) 26S subunit, non-ATPase, 3	0.0430572
antigen processing and presentation of exogenous peptide antigen via MHC class I, TAP-dependent	SEC22B	SEC22 vesicle trafficking protein homolog B (S. cerevisiae)	0.0430572
antigen processing and presentation of exogenous peptide antigen via MHC class I, TAP-dependent	SNAP23	synaptosomal-associated protein, 23kDa	0.0430572
antigen processing and presentation of exogenous peptide antigen via MHC class I, TAP-dependent	VAMP3	vesicle-associated membrane protein 3 (cellubrevin)	0.0430572
antigen processing and presentation of exogenous peptide antigen via MHC class II	CAPZA1	capping protein (actin filament) muscle Z-line, alpha 1	0.228353
antigen processing and presentation of exogenous peptide antigen via MHC class II	CAPZA2	capping protein (actin filament) muscle Z-line, alpha 2	0.228353
antigen processing and presentation of exogenous peptide antigen via MHC class II	CAPZB	capping protein (actin filament) muscle Z-line, beta	0.228353
antigen processing and presentation of exogenous peptide antigen via MHC class II	CLTC	clathrin, heavy chain (Hc)	0.228353
antigen processing and presentation of exogenous peptide antigen via MHC class II	SAR1B	SAR1 homolog B (S. cerevisiae)	0.228353
antigen processing and presentation of exogenous peptide antigen via MHC class II	SEC24B	SEC24 family, member B (S. cerevisiae)	0.228353
antigen processing and presentation of exogenous peptide antigen via MHC class II	SEC24C	SEC24 family, member C (S. cerevisiae)	0.228353
antigen processing and presentation of peptide antigen via MHC class I	BCAP31	B-cell receptor-associated protein 31	0.021901
antigen processing and presentation of peptide antigen via MHC class I	HLA-A	major histocompatibility complex, class I, A	0.021901
antigen processing and presentation of peptide antigen via MHC class I	HLA-C	major histocompatibility complex, class I, C	0.021901
antigen processing and presentation of peptide antigen via MHC class I	SAR1B	SAR1 homolog B (S. cerevisiae)	0.021901
antigen processing and presentation of peptide antigen via MHC class I	SEC24B	SEC24 family, member B (S. cerevisiae)	0.021901
antigen processing and presentation of peptide antigen via MHC class I	SEC24C	SEC24 family, member C (S. cerevisiae)	0.021901
apoptotic process	APBB1	amyloid beta (A4) precursor protein-binding, family B, member 1 (Fe65)	0.296603
apoptotic process	BCAP31	B-cell receptor-associated protein 31	0.296603
apoptotic process	C1QBP	complement component 1, q subcomponent binding protein	0.296603
apoptotic process	CDK1	cyclin-dependent kinase 1	0.296603
apoptotic process	EPB41L3	erythrocyte membrane protein band 4.1-like 3	0.296603
apoptotic process	PAK2	p21 protein (Cdc42/Rac)-activated kinase 2	0.296603
apoptotic process	PKN2	protein kinase N2	0.296603
apoptotic process	PPP2R1A	protein phosphatase 2 (formerly 2A), regulatory subunit A, alpha isoform	0.296603
apoptotic process	RTN4	reticulon 4	0.296603
apoptotic process	SLK	STE20-like kinase (yeast)	0.296603
apoptotic process	STEAP3	STEAP family member 3	0.296603
autophagy	CHMP2B	chromatin modifying protein 2B	0.00787445
autophagy	CHMP4B	chromatin modifying protein 4B	0.00787445
autophagy	CLTC	clathrin, heavy chain (Hc)	0.00787445
autophagy	RAB1A	RAB1A, member RAS oncogene family	0.00787445
autophagy	RAB8A	RAB8A, member RAS oncogene family	0.00787445
autophagy	TBC1D5	TBC1 domain family, member 5	0.00787445
autophagy	VCP	valosin-containing protein	0.00787445
autophagy	VPS18	vacuolar protein sorting 18 homolog (S. cerevisiae)	0.00787445
axon guidance	BSG	basigin (Ok blood group)	0.015755
axon guidance	EFNB1	ephrin-B1	0.015755
axon guidance	EPHA2	EPH receptor A2	0.015755
axon guidance	EZR	ezrin	0.015755
axon guidance	LYPLA2	lysophospholipase II	0.015755
axon guidance	NCAM1	neural cell adhesion molecule 1	0.015755
axon guidance	NPTN	neuroplastin	0.015755
axon guidance	SPTAN1	spectrin, alpha, non-erythrocytic 1 (alpha-fodrin)	0.015755
axon guidance	SPTBN1	spectrin, beta, non-erythrocytic 1	0.015755
axonogenesis	APBB1	amyloid beta (A4) precursor protein-binding, family B, member 1 (Fe65)	0.0927949
axonogenesis	BAIAP2	BAI1-associated protein 2	0.0927949
axonogenesis	CNP	2',3'-cyclic nucleotide 3' phosphodiesterase	0.0927949
axonogenesis	DOCK7	dedicator of cytokinesis 7	0.0927949
axonogenesis	LLGL1	lethal giant larvae homolog 1 (Drosophila)	0.0927949
axonogenesis	PICALM	phosphatidylinositol binding clathrin assembly protein	0.0927949
axonogenesis	RAB8A	RAB8A, member RAS oncogene family	0.0927949
barbed-end actin filament capping	ADD1	adducin 1 (alpha)	0
barbed-end actin filament capping	ADD3	adducin 3 (gamma)	0
barbed-end actin filament capping	CAPZA1	capping protein (actin filament) muscle Z-line, alpha 1	0
barbed-end actin filament capping	CAPZA2	capping protein (actin filament) muscle Z-line, alpha 2	0
barbed-end actin filament capping	CAPZB	capping protein (actin filament) muscle Z-line, beta	0
barbed-end actin filament capping	TRIOBP	TRIO and F-actin binding protein	0
biological_process	EPB41L3	erythrocyte membrane protein band 4.1-like 3	0.294338
biological_process	LRBA	LPS-responsive vesicle trafficking, beach and anchor containing	0.294338
biological_process	PLEKHA5	pleckstrin homology domain containing, family A member 5	0.294338
biological_process	SDC2	syndecan 2	0.294338
biological_process	UACA	uveal autoantigen with coiled-coil domains and ankyrin repeats	0.294338
blood coagulation	AP3B1	adaptor-related protein complex 3, beta 1 subunit	0.0404029
blood coagulation	CAPZA1	capping protein (actin filament) muscle Z-line, alpha 1	0.0404029
blood coagulation	CAPZA2	capping protein (actin filament) muscle Z-line, alpha 2	0.0404029
blood coagulation	CAPZB	capping protein (actin filament) muscle Z-line, beta	0.0404029
blood coagulation	CDC42	cell division cycle 42 (GTP binding protein, 25kDa)	0.0404029
blood coagulation	EHD1	EH-domain containing 1	0.0404029
blood coagulation	LMAN1	lectin, mannose-binding, 1	0.0404029
blood coagulation	RAC1	ras-related C3 botulinum toxin substrate 1 (rho family, small GTP binding protein Rac1)	0.0404029
blood coagulation	VPS45	vacuolar protein sorting 45 homolog (S. cerevisiae)	0.0404029
brain development	ACSL3	acyl-CoA synthetase long-chain family member 3	0.567468
brain development	ATP2B1	ATPase, Ca++ transporting, plasma membrane 1	0.567468
brain development	BAIAP2	BAI1-associated protein 2	0.567468
brain development	CTNND1	catenin (cadherin-associated protein), delta 1	0.567468
brain development	NF1	neurofibromin 1	0.567468
brain development	PHGDH	phosphoglycerate dehydrogenase	0.567468
brain development	PRKDC	protein kinase, DNA-activated, catalytic polypeptide	0.567468
brain development	STXBP3	syntaxin binding protein 3	0.567468
cell adhesion	ATP2A2	ATPase, Ca++ transporting, cardiac muscle, slow twitch 2	0.0215147
cell adhesion	CD44	CD44 molecule (Indian blood group)	0.0215147
cell adhesion	CTNNA1	catenin (cadherin-associated protein), alpha 1, 102kDa	0.0215147
cell adhesion	CTNNB1	catenin (cadherin-associated protein), beta 1, 88kDa	0.0215147
cell adhesion	CTNND1	catenin (cadherin-associated protein), delta 1	0.0215147
cell adhesion	DSG2	desmoglein 2	0.0215147
cell adhesion	EFNB1	ephrin-B1	0.0215147
cell adhesion	EPHA2	EPH receptor A2	0.0215147
cell adhesion	ITGB1	integrin, beta 1 (fibronectin receptor, beta polypeptide, antigen CD29 includes MDF2, MSK12)	0.0215147
cell adhesion	MCAM	melanoma cell adhesion molecule	0.0215147
cell adhesion	NCAM1	neural cell adhesion molecule 1	0.0215147
cell adhesion	PKN2	protein kinase N2	0.0215147
cell adhesion	PODXL	podocalyxin-like	0.0215147
cell adhesion	RAC1	ras-related C3 botulinum toxin substrate 1 (rho family, small GTP binding protein Rac1)	0.0215147
cell adhesion	RPSA	ribosomal protein SA	0.0215147
cell cycle	APPL1	adaptor protein, phosphotyrosine interaction, PH domain and leucine zipper containing 1	0.0143031
cell cycle	CCDC124	coiled-coil domain containing 124	0.0143031
cell cycle	CD2AP	CD2-associated protein	0.0143031
cell cycle	EPB41	erythrocyte membrane protein band 4.1 (elliptocytosis 1, RH-linked)	0.0143031
cell cycle	EPB41L2	erythrocyte membrane protein band 4.1-like 2	0.0143031
cell cycle	HELLS	helicase, lymphoid-specific	0.0143031
cell cycle	HNRNPU	heterogeneous nuclear ribonucleoprotein U (scaffold attachment factor A)	0.0143031
cell cycle	NUDC	nuclear distribution gene C homolog (A. nidulans)	0.0143031
cell cycle	PKN2	protein kinase N2	0.0143031
cell cycle	RABGAP1	RAB GTPase activating protein 1	0.0143031
cell cycle	STEAP3	STEAP family member 3	0.0143031
cell cycle	TRIOBP	TRIO and F-actin binding protein	0.0143031
cell cycle	USP9X	ubiquitin specific peptidase 9, X-linked	0.0143031
cell differentiation	CAV1	caveolin 1, caveolae protein, 22kDa	0.481971
cell differentiation	DHCR7	7-dehydrocholesterol reductase	0.481971
cell differentiation	FHL1	four and a half LIM domains 1	0.481971
cell differentiation	NDRG3	NDRG family member 3	0.481971
cell differentiation	RAI14	retinoic acid induced 14	0.481971
cell differentiation	SLC7A5	solute carrier family 7 (cationic amino acid transporter, y+ system), member 5	0.481971
cell differentiation	SYAP1	synapse associated protein 1, SAP47 homolog (Drosophila)	0.481971
cell differentiation	YES1	v-yes-1 Yamaguchi sarcoma viral oncogene homolog 1	0.481971
cell division	CCDC124	coiled-coil domain containing 124	0.294338
cell division	CCNB1	cyclin B1	0.294338
cell division	CD2AP	CD2-associated protein	0.294338
cell division	CDK1	cyclin-dependent kinase 1	0.294338
cell division	CLTC	clathrin, heavy chain (Hc)	0.294338
cell division	EPB41	erythrocyte membrane protein band 4.1 (elliptocytosis 1, RH-linked)	0.294338
cell division	EPB41L2	erythrocyte membrane protein band 4.1-like 2	0.294338
cell division	HELLS	helicase, lymphoid-specific	0.294338
cell division	HNRNPU	heterogeneous nuclear ribonucleoprotein U (scaffold attachment factor A)	0.294338
cell division	MAP4	microtubule-associated protein 4	0.294338
cell division	NSUN2	NOP2/Sun domain family, member 2	0.294338
cell division	NUDC	nuclear distribution gene C homolog (A. nidulans)	0.294338
cell division	PKN2	protein kinase N2	0.294338
cell division	TRIOBP	TRIO and F-actin binding protein	0.294338
cell division	USP9X	ubiquitin specific peptidase 9, X-linked	0.294338
cell migration	CCDC88A	coiled-coil domain containing 88A	0.0457301
cell migration	CD44	CD44 molecule (Indian blood group)	0.0457301
cell migration	CDK1	cyclin-dependent kinase 1	0.0457301
cell migration	EPHA2	EPH receptor A2	0.0457301
cell migration	IQGAP1	IQ motif containing GTPase activating protein 1	0.0457301
cell migration	ITGB1	integrin, beta 1 (fibronectin receptor, beta polypeptide, antigen CD29 includes MDF2, MSK12)	0.0457301
cell migration	PAK2	p21 protein (Cdc42/Rac)-activated kinase 2	0.0457301
cell migration	PIK3C2A	phosphoinositide-3-kinase, class 2, alpha polypeptide	0.0457301
cell migration	PODXL	podocalyxin-like	0.0457301
cell migration	RAB1A	RAB1A, member RAS oncogene family	0.0457301
cell migration	RAC1	ras-related C3 botulinum toxin substrate 1 (rho family, small GTP binding protein Rac1)	0.0457301
cell migration	SCRIB	scribbled homolog (Drosophila)	0.0457301
cell migration	SDC2	syndecan 2	0.0457301
cell proliferation	APPL1	adaptor protein, phosphotyrosine interaction, PH domain and leucine zipper containing 1	0.597653
cell proliferation	ASCC3	activating signal cointegrator 1 complex subunit 3	0.597653
cell proliferation	CDK1	cyclin-dependent kinase 1	0.597653
cell proliferation	RAC1	ras-related C3 botulinum toxin substrate 1 (rho family, small GTP binding protein Rac1)	0.597653
cell proliferation	RAP1B	RAP1B, member of RAS oncogene family	0.597653
cell proliferation	SCRIB	scribbled homolog (Drosophila)	0.597653
cell-cell adhesion	ANXA1	annexin A1	0.249258
cell-cell adhesion	BAIAP2	BAI1-associated protein 2	0.249258
cell-cell adhesion	BAIAP2L1	BAI1-associated protein 2-like 1	0.249258
cell-cell adhesion	CD2AP	CD2-associated protein	0.249258
cell-cell adhesion	CD44	CD44 molecule (Indian blood group)	0.249258
cell-cell adhesion	CTNNB1	catenin (cadherin-associated protein), beta 1, 88kDa	0.249258
cell-cell adhesion	CTNND1	catenin (cadherin-associated protein), delta 1	0.249258
cell-cell adhesion	DLG1	discs, large homolog 1 (Drosophila)	0.249258
cell-cell adhesion	DSG2	desmoglein 2	0.249258
cell-cell adhesion	SCRIB	scribbled homolog (Drosophila)	0.249258
cell-matrix adhesion	CD44	CD44 molecule (Indian blood group)	0.015755
cell-matrix adhesion	CTNNB1	catenin (cadherin-associated protein), beta 1, 88kDa	0.015755
cell-matrix adhesion	FERMT2	fermitin family homolog 2 (Drosophila)	0.015755
cell-matrix adhesion	ITGA3	integrin, alpha 3 (antigen CD49C, alpha 3 subunit of VLA-3 receptor)	0.015755
cell-matrix adhesion	ITGB1	integrin, beta 1 (fibronectin receptor, beta polypeptide, antigen CD29 includes MDF2, MSK12)	0.015755
cell-matrix adhesion	JAM3	junctional adhesion molecule 3	0.015755
cell-matrix adhesion	PPFIA1	protein tyrosine phosphatase, receptor type, f polypeptide (PTPRF), interacting protein (liprin), alpha 1	0.015755
cell-matrix adhesion	RAC1	ras-related C3 botulinum toxin substrate 1 (rho family, small GTP binding protein Rac1)	0.015755
cell-matrix adhesion	ZYX	zyxin	0.015755
cellular calcium ion homeostasis	ATP2A2	ATPase, Ca++ transporting, cardiac muscle, slow twitch 2	0
cellular calcium ion homeostasis	ATP2B1	ATPase, Ca++ transporting, plasma membrane 1	0
cellular calcium ion homeostasis	ATP2B4	ATPase, Ca++ transporting, plasma membrane 4	0
cellular calcium ion homeostasis	CAV1	caveolin 1, caveolae protein, 22kDa	0
cellular calcium ion homeostasis	NPTN	neuroplastin	0
cellular calcium ion homeostasis	SLC30A1	solute carrier family 30 (zinc transporter), member 1	0
cellular calcium ion homeostasis	STIM1	stromal interaction molecule 1	0
cellular calcium ion homeostasis	VAPB	VAMP (vesicle-associated membrane protein)-associated protein B and C	0
cellular protein metabolic process	CKAP4	cytoskeleton-associated protein 4	0.294338
cellular protein metabolic process	GIGYF2	GRB10 interacting GYF protein 2	0.294338
cellular protein metabolic process	HSP90B1	heat shock protein 90kDa beta (Grp94), member 1	0.294338
cellular protein metabolic process	KTN1	kinectin 1 (kinesin receptor)	0.294338
cellular protein metabolic process	SDC2	syndecan 2	0.294338
cellular protein metabolic process	USP9X	ubiquitin specific peptidase 9, X-linked	0.294338
cellular response to DNA damage stimulus	APBB1	amyloid beta (A4) precursor protein-binding, family B, member 1 (Fe65)	0.214918
cellular response to DNA damage stimulus	PRKDC	protein kinase, DNA-activated, catalytic polypeptide	0.214918
cellular response to DNA damage stimulus	SIRT1	sirtuin (silent mating type information regulation 2 homolog) 1 (S. cerevisiae)	0.214918
cellular response to DNA damage stimulus	TRIP12	thyroid hormone receptor interactor 12	0.214918
cellular response to DNA damage stimulus	UBA1	ubiquitin-like modifier activating enzyme 1	0.214918
cellular response to DNA damage stimulus	VCP	valosin-containing protein	0.214918
cellular response to heat	ATP2A2	ATPase, Ca++ transporting, cardiac muscle, slow twitch 2	0.390343
cellular response to heat	HSPA9	heat shock 70kDa protein 9 (mortalin)	0.390343
cellular response to heat	NF1	neurofibromin 1	0.390343
cellular response to heat	VCP	valosin-containing protein	0.390343
cellular response to heat	YWHAE	tyrosine 3-monooxygenase/tryptophan 5-monooxygenase activation protein, epsilon polypeptide	0.390343
cellular response to interferon-gamma	EPRS	glutamyl-prolyl-tRNA synthetase	0.127368
cellular response to interferon-gamma	KIF5B	kinesin family member 5B	0.127368
cellular response to interferon-gamma	RPL13A	ribosomal protein L13a	0.127368
cellular response to interferon-gamma	STXBP3	syntaxin binding protein 3	0.127368
cellular response to interferon-gamma	VAMP3	vesicle-associated membrane protein 3 (cellubrevin)	0.127368
cellular response to interferon-gamma	ZYX	zyxin	0.127368
chemical synaptic transmission	CNP	2',3'-cyclic nucleotide 3' phosphodiesterase	0.021901
chemical synaptic transmission	CTNNB1	catenin (cadherin-associated protein), beta 1, 88kDa	0.021901
chemical synaptic transmission	DLG1	discs, large homolog 1 (Drosophila)	0.021901
chemical synaptic transmission	DTNA	dystrobrevin, alpha	0.021901
chemical synaptic transmission	EXOC4	exocyst complex component 4	0.021901
chemical synaptic transmission	SLC12A4	solute carrier family 12 (potassium/chloride transporters), member 4	0.021901
cilium assembly	EHD1	EH-domain containing 1	0.214918
cilium assembly	OCRL	oculocerebrorenal syndrome of Lowe	0.214918
cilium assembly	RAB1A	RAB1A, member RAS oncogene family	0.214918
cilium assembly	RAB23	RAB23, member RAS oncogene family	0.214918
cilium assembly	RAB8A	RAB8A, member RAS oncogene family	0.214918
cilium assembly	SNAP29	synaptosomal-associated protein, 29kDa	0.214918
clathrin coat assembly	CLINT1	clathrin interactor 1	0.19376
clathrin coat assembly	CLTC	clathrin, heavy chain (Hc)	0.19376
clathrin coat assembly	EPS15	epidermal growth factor receptor pathway substrate 15	0.19376
clathrin coat assembly	PICALM	phosphatidylinositol binding clathrin assembly protein	0.19376
clathrin coat assembly	PIK3C2A	phosphoinositide-3-kinase, class 2, alpha polypeptide	0.19376
COPII vesicle coating	LMAN1	lectin, mannose-binding, 1	0.00190902
COPII vesicle coating	RAB1A	RAB1A, member RAS oncogene family	0.00190902
COPII vesicle coating	SAR1B	SAR1 homolog B (S. cerevisiae)	0.00190902
COPII vesicle coating	SEC16A	SEC16 homolog A (S. cerevisiae)	0.00190902
COPII vesicle coating	SEC22B	SEC22 vesicle trafficking protein homolog B (S. cerevisiae)	0.00190902
COPII vesicle coating	SEC23IP	SEC23 interacting protein	0.00190902
COPII vesicle coating	SEC24B	SEC24 family, member B (S. cerevisiae)	0.00190902
COPII vesicle coating	SEC24C	SEC24 family, member C (S. cerevisiae)	0.00190902
COPII vesicle coating	STX5	syntaxin 5	0.00190902
COPII vesicle coating	USO1	USO1 homolog, vesicle docking protein (yeast)	0.00190902
cortical actin cytoskeleton organization	DLG1	discs, large homolog 1 (Drosophila)	0.0143031
cortical actin cytoskeleton organization	EPB41	erythrocyte membrane protein band 4.1 (elliptocytosis 1, RH-linked)	0.0143031
cortical actin cytoskeleton organization	EPB41L2	erythrocyte membrane protein band 4.1-like 2	0.0143031
cortical actin cytoskeleton organization	EPB41L3	erythrocyte membrane protein band 4.1-like 3	0.0143031
cortical actin cytoskeleton organization	LLGL1	lethal giant larvae homolog 1 (Drosophila)	0.0143031
cortical actin cytoskeleton organization	ROCK2	Rho-associated, coiled-coil containing protein kinase 2	0.0143031
cortical actin cytoskeleton organization	TLN1	talin 1	0.0143031
cytoskeleton organization	CAPZB	capping protein (actin filament) muscle Z-line, beta	0.610384
cytoskeleton organization	DIAPH3	diaphanous homolog 3 (Drosophila)	0.610384
cytoskeleton organization	PACSIN2	protein kinase C and casein kinase substrate in neurons 2	0.610384
cytoskeleton organization	SPTAN1	spectrin, alpha, non-erythrocytic 1 (alpha-fodrin)	0.610384
cytoskeleton organization	SPTBN1	spectrin, beta, non-erythrocytic 1	0.610384
DNA repair	CDK1	cyclin-dependent kinase 1	0.294338
DNA repair	NPM1	nucleophosmin (nucleolar phosphoprotein B23, numatrin)	0.294338
DNA repair	TRIM28	tripartite motif-containing 28	0.294338
DNA repair	TRIP12	thyroid hormone receptor interactor 12	0.294338
DNA repair	UPF1	UPF1 regulator of nonsense transcripts homolog (yeast)	0.294338
DNA repair	VCP	valosin-containing protein	0.294338
DNA replication	CCDC88A	coiled-coil domain containing 88A	0.390343
DNA replication	CDK1	cyclin-dependent kinase 1	0.390343
DNA replication	NUP98	nucleoporin 98kDa	0.390343
DNA replication	RFC2	replication factor C (activator 1) 2, 40kDa	0.390343
DNA replication	UPF1	UPF1 regulator of nonsense transcripts homolog (yeast)	0.390343
early endosome to Golgi transport	LMAN1	lectin, mannose-binding, 1	0
early endosome to Golgi transport	RAB6A	RAB6A, member RAS oncogene family	0
early endosome to Golgi transport	SNX1	sorting nexin 1	0
early endosome to Golgi transport	SNX2	sorting nexin 2	0
early endosome to Golgi transport	STX5	syntaxin 5	0
endocytosis	CDC42	cell division cycle 42 (GTP binding protein, 25kDa)	0.0143031
endocytosis	CLINT1	clathrin interactor 1	0.0143031
endocytosis	EHBP1	EH domain binding protein 1	0.0143031
endocytosis	EHBP1	EH domain-binding protein 1	0.0143031
endocytosis	EHD1	EH-domain containing 1	0.0143031
endocytosis	EPS15L1	epidermal growth factor receptor pathway substrate 15-like 1	0.0143031
endocytosis	ESYT2	extended synaptotagmin-like protein 2	0.0143031
endocytosis	GAPVD1	GTPase activating protein and VPS9 domains 1	0.0143031
endocytosis	MYO6	myosin VI	0.0143031
endocytosis	PICALM	phosphatidylinositol binding clathrin assembly protein	0.0143031
endocytosis	PIK3C2A	phosphoinositide-3-kinase, class 2, alpha polypeptide	0.0143031
endocytosis	RAB1A	RAB1A, member RAS oncogene family	0.0143031
endocytosis	RALBP1	ralA binding protein 1	0.0143031
endocytosis	SH3BP4	SH3-domain binding protein 4	0.0143031
endocytosis	SNX2	sorting nexin 2	0.0143031
endocytosis	SNX9	sorting nexin 9	0.0143031
endocytosis	SYNRG	synergin, gamma	0.0143031
endoplasmic reticulum organization	LMAN1	lectin, mannose-binding, 1	0
endoplasmic reticulum organization	SEC16A	SEC16 homolog A (S. cerevisiae)	0
endoplasmic reticulum organization	SEC61A1	Sec61 alpha 1 subunit (S. cerevisiae)	0
endoplasmic reticulum organization	VAPA	VAMP (vesicle-associated membrane protein)-associated protein A, 33kDa	0
endoplasmic reticulum organization	VAPB	VAMP (vesicle-associated membrane protein)-associated protein B and C	0
endosomal transport	ARHGAP1	Rho GTPase activating protein 1	0.127368
endosomal transport	CHMP2B	chromatin modifying protein 2B	0.127368
endosomal transport	CHMP4B	chromatin modifying protein 4B	0.127368
endosomal transport	PICALM	phosphatidylinositol binding clathrin assembly protein	0.127368
endosomal transport	SNX9	sorting nexin 9	0.127368
endosomal transport	ZFYVE16	zinc finger, FYVE domain containing 16	0.127368
ephrin receptor signaling pathway	CDC42	cell division cycle 42 (GTP binding protein, 25kDa)	0.0607236
ephrin receptor signaling pathway	EFNB1	ephrin-B1	0.0607236
ephrin receptor signaling pathway	EPHA2	EPH receptor A2	0.0607236
ephrin receptor signaling pathway	NCK1	NCK adaptor protein 1	0.0607236
ephrin receptor signaling pathway	RAC1	ras-related C3 botulinum toxin substrate 1 (rho family, small GTP binding protein Rac1)	0.0607236
ephrin receptor signaling pathway	ROCK2	Rho-associated, coiled-coil containing protein kinase 2	0.0607236
ephrin receptor signaling pathway	SDC2	syndecan 2	0.0607236
ephrin receptor signaling pathway	YES1	v-yes-1 Yamaguchi sarcoma viral oncogene homolog 1	0.0607236
ER to Golgi vesicle-mediated transport	ARCN1	archain 1	0.00448403
ER to Golgi vesicle-mediated transport	ARFGAP1	ADP-ribosylation factor GTPase activating protein 1	0.00448403
ER to Golgi vesicle-mediated transport	BCAP31	B-cell receptor-associated protein 31	0.00448403
ER to Golgi vesicle-mediated transport	CAPZA1	capping protein (actin filament) muscle Z-line, alpha 1	0.00448403
ER to Golgi vesicle-mediated transport	CAPZA2	capping protein (actin filament) muscle Z-line, alpha 2	0.00448403
ER to Golgi vesicle-mediated transport	CAPZB	capping protein (actin filament) muscle Z-line, beta	0.00448403
ER to Golgi vesicle-mediated transport	COPA	coatomer protein complex, subunit alpha	0.00448403
ER to Golgi vesicle-mediated transport	COPZ1	coatomer protein complex, subunit zeta 1	0.00448403
ER to Golgi vesicle-mediated transport	GOPC	golgi associated PDZ and coiled-coil motif containing	0.00448403
ER to Golgi vesicle-mediated transport	LMAN1	lectin, mannose-binding, 1	0.00448403
ER to Golgi vesicle-mediated transport	RAB1A	RAB1A, member RAS oncogene family	0.00448403
ER to Golgi vesicle-mediated transport	SAR1B	SAR1 homolog B (S. cerevisiae)	0.00448403
ER to Golgi vesicle-mediated transport	SEC16A	SEC16 homolog A (S. cerevisiae)	0.00448403
ER to Golgi vesicle-mediated transport	SEC22B	SEC22 vesicle trafficking protein homolog B (S. cerevisiae)	0.00448403
ER to Golgi vesicle-mediated transport	SEC23IP	SEC23 interacting protein	0.00448403
ER to Golgi vesicle-mediated transport	SEC24B	SEC24 family, member B (S. cerevisiae)	0.00448403
ER to Golgi vesicle-mediated transport	SEC24C	SEC24 family, member C (S. cerevisiae)	0.00448403
ER to Golgi vesicle-mediated transport	SPTAN1	spectrin, alpha, non-erythrocytic 1 (alpha-fodrin)	0.00448403
ER to Golgi vesicle-mediated transport	SPTBN1	spectrin, beta, non-erythrocytic 1	0.00448403
ER to Golgi vesicle-mediated transport	STX5	syntaxin 5	0.00448403
ER to Golgi vesicle-mediated transport	USO1	USO1 homolog, vesicle docking protein (yeast)	0.00448403
ER to Golgi vesicle-mediated transport	VAMP7	vesicle-associated membrane protein 7	0.00448403
ER to Golgi vesicle-mediated transport	VAPA	VAMP (vesicle-associated membrane protein)-associated protein A, 33kDa	0.00448403
ER to Golgi vesicle-mediated transport	VAPB	VAMP (vesicle-associated membrane protein)-associated protein B and C	0.00448403
ER to Golgi vesicle-mediated transport	VCP	valosin-containing protein	0.00448403
exocytosis	ARFGEF2	ADP-ribosylation factor guanine nucleotide-exchange factor 2 (brefeldin A-inhibited)	0.0743495
exocytosis	EXOC4	exocyst complex component 4	0.0743495
exocytosis	LLGL1	lethal giant larvae homolog 1 (Drosophila)	0.0743495
exocytosis	PIK3C2A	phosphoinositide-3-kinase, class 2, alpha polypeptide	0.0743495
exocytosis	RAB11B	RAB11B, member RAS oncogene family	0.0743495
exocytosis	SNAP23	synaptosomal-associated protein, 23kDa	0.0743495
exocytosis	SNAP29	synaptosomal-associated protein, 29kDa	0.0743495
exocytosis	VAMP3	vesicle-associated membrane protein 3 (cellubrevin)	0.0743495
exocytosis	VAMP7	vesicle-associated membrane protein 7	0.0743495
extracellular matrix organization	BSG	basigin (Ok blood group)	0.0430572
extracellular matrix organization	CD44	CD44 molecule (Indian blood group)	0.0430572
extracellular matrix organization	DAG1	dystroglycan 1 (dystrophin-associated glycoprotein 1)	0.0430572
extracellular matrix organization	ITGA3	integrin, alpha 3 (antigen CD49C, alpha 3 subunit of VLA-3 receptor)	0.0430572
extracellular matrix organization	ITGB1	integrin, beta 1 (fibronectin receptor, beta polypeptide, antigen CD29 includes MDF2, MSK12)	0.0430572
extracellular matrix organization	JAM3	junctional adhesion molecule 3	0.0430572
extracellular matrix organization	NF1	neurofibromin 1	0.0430572
Fc-epsilon receptor signaling pathway	PAK2	p21 protein (Cdc42/Rac)-activated kinase 2	0.101302
Fc-epsilon receptor signaling pathway	PSMC2	proteasome (prosome, macropain) 26S subunit, ATPase, 2	0.101302
Fc-epsilon receptor signaling pathway	PSMD3	proteasome (prosome, macropain) 26S subunit, non-ATPase, 3	0.101302
Fc-epsilon receptor signaling pathway	RAC1	ras-related C3 botulinum toxin substrate 1 (rho family, small GTP binding protein Rac1)	0.101302
Fc-epsilon receptor signaling pathway	SKP1	S-phase kinase-associated protein 1	0.101302
Fc-gamma receptor signaling pathway involved in phagocytosis	BAIAP2	BAI1-associated protein 2	0.294338
Fc-gamma receptor signaling pathway involved in phagocytosis	CDC42	cell division cycle 42 (GTP binding protein, 25kDa)	0.294338
Fc-gamma receptor signaling pathway involved in phagocytosis	NCK1	NCK adaptor protein 1	0.294338
Fc-gamma receptor signaling pathway involved in phagocytosis	RAC1	ras-related C3 botulinum toxin substrate 1 (rho family, small GTP binding protein Rac1)	0.294338
Fc-gamma receptor signaling pathway involved in phagocytosis	YES1	v-yes-1 Yamaguchi sarcoma viral oncogene homolog 1	0.294338
G protein-coupled receptor signaling pathway	AKAP12	A kinase (PRKA) anchor protein 12	0.101302
G protein-coupled receptor signaling pathway	ANXA1	annexin A1	0.101302
G protein-coupled receptor signaling pathway	IGF2R	insulin-like growth factor 2 receptor	0.101302
G protein-coupled receptor signaling pathway	PLCB3	phospholipase C, beta 3 (phosphatidylinositol-specific)	0.101302
G protein-coupled receptor signaling pathway	ROCK2	Rho-associated, coiled-coil containing protein kinase 2	0.101302
G2/M transition of mitotic cell cycle	CCNB1	cyclin B1	0.99611
G2/M transition of mitotic cell cycle	CDK1	cyclin-dependent kinase 1	0.99611
G2/M transition of mitotic cell cycle	PPP2R1A	protein phosphatase 2 (formerly 2A), regulatory subunit A, alpha isoform	0.99611
G2/M transition of mitotic cell cycle	SKP1	S-phase kinase-associated protein 1	0.99611
G2/M transition of mitotic cell cycle	YWHAE	tyrosine 3-monooxygenase/tryptophan 5-monooxygenase activation protein, epsilon polypeptide	0.99611
Golgi organization	CDC42	cell division cycle 42 (GTP binding protein, 25kDa)	0.167231
Golgi organization	GOLGA5	golgi autoantigen, golgin subfamily a, 5	0.167231
Golgi organization	LMAN1	lectin, mannose-binding, 1	0.167231
Golgi organization	RAB1A	RAB1A, member RAS oncogene family	0.167231
Golgi organization	SEC16A	SEC16 homolog A (S. cerevisiae)	0.167231
Golgi organization	SEC23IP	SEC23 interacting protein	0.167231
Golgi organization	TRIP11	thyroid hormone receptor interactor 11	0.167231
Golgi organization	USO1	USO1 homolog, vesicle docking protein (yeast)	0.167231
heart development	CXADR	coxsackie virus and adenovirus receptor	0.19376
heart development	DVL2	dishevelled, dsh homolog 2 (Drosophila)	0.19376
heart development	ITGA3	integrin, alpha 3 (antigen CD49C, alpha 3 subunit of VLA-3 receptor)	0.19376
heart development	NF1	neurofibromin 1	0.19376
heart development	PRKDC	protein kinase, DNA-activated, catalytic polypeptide	0.19376
in utero embryonic development	ADD1	adducin 1 (alpha)	0.0607236
in utero embryonic development	CCNB1	cyclin B1	0.0607236
in utero embryonic development	CTNNB1	catenin (cadherin-associated protein), beta 1, 88kDa	0.0607236
in utero embryonic development	EIF2S2	eukaryotic translation initiation factor 2, subunit 2 beta, 38kDa	0.0607236
in utero embryonic development	HM13	histocompatibility (minor) 13	0.0607236
in utero embryonic development	ITGB1	integrin, beta 1 (fibronectin receptor, beta polypeptide, antigen CD29 includes MDF2, MSK12)	0.0607236
in utero embryonic development	KIDINS220	kinase D-interacting substrate, 220kDa	0.0607236
in utero embryonic development	NMT1	N-myristoyltransferase 1	0.0607236
in utero embryonic development	NSUN2	NOP2/Sun domain family, member 2	0.0607236
in utero embryonic development	OCRL	oculocerebrorenal syndrome of Lowe	0.0607236
in utero embryonic development	SLC30A1	solute carrier family 30 (zinc transporter), member 1	0.0607236
inflammatory response	ABCF1	ATP-binding cassette, sub-family F (GCN20), member 1	0.101302
inflammatory response	ANXA1	annexin A1	0.101302
inflammatory response	CD44	CD44 molecule (Indian blood group)	0.101302
inflammatory response	EPHA2	EPH receptor A2	0.101302
inflammatory response	RAC1	ras-related C3 botulinum toxin substrate 1 (rho family, small GTP binding protein Rac1)	0.101302
innate immune response	ANXA1	annexin A1	0.246172
innate immune response	C1QBP	complement component 1, q subcomponent binding protein	0.246172
innate immune response	CAPZA1	capping protein (actin filament) muscle Z-line, alpha 1	0.246172
innate immune response	CAPZA2	capping protein (actin filament) muscle Z-line, alpha 2	0.246172
innate immune response	IPO7	importin 7	0.246172
innate immune response	PRKDC	protein kinase, DNA-activated, catalytic polypeptide	0.246172
innate immune response	TRIM25	tripartite motif-containing 25	0.246172
innate immune response	TRIM28	tripartite motif-containing 28	0.246172
innate immune response	ZC3HAV1	zinc finger CCCH-type, antiviral 1	0.246172
insulin receptor signaling pathway	AP3S1	adaptor-related protein complex 3, sigma 1 subunit	0
insulin receptor signaling pathway	APPL1	adaptor protein, phosphotyrosine interaction, PH domain and leucine zipper containing 1	0
insulin receptor signaling pathway	BAIAP2	BAI1-associated protein 2	0
insulin receptor signaling pathway	PIK3C2A	phosphoinositide-3-kinase, class 2, alpha polypeptide	0
insulin receptor signaling pathway	PTPN1	protein tyrosine phosphatase, non-receptor type 1	0
integrin-mediated signaling pathway	CDC42	cell division cycle 42 (GTP binding protein, 25kDa)	0.021901
integrin-mediated signaling pathway	FERMT2	fermitin family homolog 2 (Drosophila)	0.021901
integrin-mediated signaling pathway	ITGA3	integrin, alpha 3 (antigen CD49C, alpha 3 subunit of VLA-3 receptor)	0.021901
integrin-mediated signaling pathway	ITGB1	integrin, beta 1 (fibronectin receptor, beta polypeptide, antigen CD29 includes MDF2, MSK12)	0.021901
integrin-mediated signaling pathway	TLN1	talin 1	0.021901
integrin-mediated signaling pathway	ZYX	zyxin	0.021901
interferon-gamma-mediated signaling pathway	CD44	CD44 molecule (Indian blood group)	0
interferon-gamma-mediated signaling pathway	HLA-A	major histocompatibility complex, class I, A	0
interferon-gamma-mediated signaling pathway	HLA-C	major histocompatibility complex, class I, C	0
interferon-gamma-mediated signaling pathway	NCAM1	neural cell adhesion molecule 1	0
interferon-gamma-mediated signaling pathway	TRIM25	tripartite motif-containing 25	0
interleukin-12-mediated signaling pathway	CAPZA1	capping protein (actin filament) muscle Z-line, alpha 1	0.228353
interleukin-12-mediated signaling pathway	CDC42	cell division cycle 42 (GTP binding protein, 25kDa)	0.228353
interleukin-12-mediated signaling pathway	HSPA9	heat shock 70kDa protein 9 (mortalin)	0.228353
interleukin-12-mediated signaling pathway	PAK2	p21 protein (Cdc42/Rac)-activated kinase 2	0.228353
interleukin-12-mediated signaling pathway	RAP1B	RAP1B, member of RAS oncogene family	0.228353
interleukin-12-mediated signaling pathway	TALDO1	transaldolase 1	0.228353
interleukin-12-mediated signaling pathway	TCP1	t-complex 1	0.228353
intracellular protein transport	AP3B1	adaptor-related protein complex 3, beta 1 subunit	2.48e-05
intracellular protein transport	AP3D1	adaptor-related protein complex 3, delta 1 subunit	2.48e-05
intracellular protein transport	AP3S1	adaptor-related protein complex 3, sigma 1 subunit	2.48e-05
intracellular protein transport	ARCN1	archain 1	2.48e-05
intracellular protein transport	ARFIP1	ADP-ribosylation factor interacting protein 1	2.48e-05
intracellular protein transport	ARFIP2	ADP-ribosylation factor interacting protein 2	2.48e-05
intracellular protein transport	BCAP31	B-cell receptor-associated protein 31	2.48e-05
intracellular protein transport	CLTC	clathrin, heavy chain (Hc)	2.48e-05
intracellular protein transport	COPA	coatomer protein complex, subunit alpha	2.48e-05
intracellular protein transport	COPZ1	coatomer protein complex, subunit zeta 1	2.48e-05
intracellular protein transport	CTTN	cortactin	2.48e-05
intracellular protein transport	EHD1	EH-domain containing 1	2.48e-05
intracellular protein transport	MYO6	myosin VI	2.48e-05
intracellular protein transport	NPM1	nucleophosmin (nucleolar phosphoprotein B23, numatrin)	2.48e-05
intracellular protein transport	RAB11B	RAB11B, member RAS oncogene family	2.48e-05
intracellular protein transport	RAB1A	RAB1A, member RAS oncogene family	2.48e-05
intracellular protein transport	RAB23	RAB23, member RAS oncogene family	2.48e-05
intracellular protein transport	RAB6A	RAB6A, member RAS oncogene family	2.48e-05
intracellular protein transport	RAB8A	RAB8A, member RAS oncogene family	2.48e-05
intracellular protein transport	RABGAP1	RAB GTPase activating protein 1	2.48e-05
intracellular protein transport	SAR1B	SAR1 homolog B (S. cerevisiae)	2.48e-05
intracellular protein transport	SEC23IP	SEC23 interacting protein	2.48e-05
intracellular protein transport	SEC24B	SEC24 family, member B (S. cerevisiae)	2.48e-05
intracellular protein transport	SEC24C	SEC24 family, member C (S. cerevisiae)	2.48e-05
intracellular protein transport	SNX1	sorting nexin 1	2.48e-05
intracellular protein transport	SNX2	sorting nexin 2	2.48e-05
intracellular protein transport	SNX9	sorting nexin 9	2.48e-05
intracellular protein transport	STX5	syntaxin 5	2.48e-05
intracellular protein transport	STX6	syntaxin 6	2.48e-05
intracellular protein transport	STX7	syntaxin 7	2.48e-05
intracellular protein transport	SYNRG	synergin, gamma	2.48e-05
intracellular protein transport	TBC1D10A	TBC1 domain family, member 10A	2.48e-05
intracellular protein transport	TBC1D10B	TBC1 domain family, member 10B	2.48e-05
intracellular protein transport	TBC1D5	TBC1 domain family, member 5	2.48e-05
intracellular protein transport	USO1	USO1 homolog, vesicle docking protein (yeast)	2.48e-05
intracellular protein transport	VPS18	vacuolar protein sorting 18 homolog (S. cerevisiae)	2.48e-05
intracellular protein transport	VPS35	vacuolar protein sorting 35 homolog (S. cerevisiae)	2.48e-05
intracellular protein transport	VPS45	vacuolar protein sorting 45 homolog (S. cerevisiae)	2.48e-05
intracellular signal transduction	ARFGEF2	ADP-ribosylation factor guanine nucleotide-exchange factor 2 (brefeldin A-inhibited)	0.390343
intracellular signal transduction	MAP4K4	mitogen-activated protein kinase kinase kinase kinase 4	0.390343
intracellular signal transduction	MARK2	MAP/microtubule affinity-regulating kinase 2	0.390343
intracellular signal transduction	PKN2	protein kinase N2	0.390343
intracellular signal transduction	RAC1	ras-related C3 botulinum toxin substrate 1 (rho family, small GTP binding protein Rac1)	0.390343
intracellular signal transduction	YWHAE	tyrosine 3-monooxygenase/tryptophan 5-monooxygenase activation protein, epsilon polypeptide	0.390343
intracellular transport of virus	AAAS	achalasia, adrenocortical insufficiency, alacrimia (Allgrove, triple-A)	0.0404029
intracellular transport of virus	KPNB1	karyopherin (importin) beta 1	0.0404029
intracellular transport of virus	NUP133	nucleoporin 133kDa	0.0404029
intracellular transport of virus	NUP153	nucleoporin 153kDa	0.0404029
intracellular transport of virus	NUP214	nucleoporin 214kDa	0.0404029
intracellular transport of virus	NUP50	nucleoporin 50kDa	0.0404029
intracellular transport of virus	NUP98	nucleoporin 98kDa	0.0404029
intracellular transport of virus	POM121	POM121 membrane glycoprotein (rat)	0.0404029
intracellular transport of virus	RANBP2	RAN binding protein 2	0.0404029
ion transmembrane transport	ATP1A1	ATPase, Na+/K+ transporting, alpha 1 polypeptide	0.127368
ion transmembrane transport	ATP2A2	ATPase, Ca++ transporting, cardiac muscle, slow twitch 2	0.127368
ion transmembrane transport	ATP2B1	ATPase, Ca++ transporting, plasma membrane 1	0.127368
ion transmembrane transport	ATP2B4	ATPase, Ca++ transporting, plasma membrane 4	0.127368
ion transmembrane transport	RALBP1	ralA binding protein 1	0.127368
ion transmembrane transport	TMEM109	transmembrane protein 109	0.127368
IRE1-mediated unfolded protein response	ADD1	adducin 1 (alpha)	0.214918
IRE1-mediated unfolded protein response	ARFGAP1	ADP-ribosylation factor GTPase activating protein 1	0.214918
IRE1-mediated unfolded protein response	PTPN1	protein tyrosine phosphatase, non-receptor type 1	0.214918
IRE1-mediated unfolded protein response	SRPRB	signal recognition particle receptor, B subunit	0.214918
IRE1-mediated unfolded protein response	TLN1	talin 1	0.214918
IRE1-mediated unfolded protein response	VAPB	VAMP (vesicle-associated membrane protein)-associated protein B and C	0.214918
lamellipodium assembly	ARFIP2	ADP-ribosylation factor interacting protein 2	0
lamellipodium assembly	CCDC88A	coiled-coil domain containing 88A	0
lamellipodium assembly	ITGB1	integrin, beta 1 (fibronectin receptor, beta polypeptide, antigen CD29 includes MDF2, MSK12)	0
lamellipodium assembly	NCK1	NCK adaptor protein 1	0
lamellipodium assembly	RAC1	ras-related C3 botulinum toxin substrate 1 (rho family, small GTP binding protein Rac1)	0
leukocyte migration	BSG	basigin (Ok blood group)	0.015755
leukocyte migration	CAV1	caveolin 1, caveolae protein, 22kDa	0.015755
leukocyte migration	CD44	CD44 molecule (Indian blood group)	0.015755
leukocyte migration	CXADR	coxsackie virus and adenovirus receptor	0.015755
leukocyte migration	ITGA3	integrin, alpha 3 (antigen CD49C, alpha 3 subunit of VLA-3 receptor)	0.015755
leukocyte migration	ITGB1	integrin, beta 1 (fibronectin receptor, beta polypeptide, antigen CD29 includes MDF2, MSK12)	0.015755
leukocyte migration	JAM3	junctional adhesion molecule 3	0.015755
leukocyte migration	SDC2	syndecan 2	0.015755
leukocyte migration	SLC3A2	solute carrier family 3 (activators of dibasic and neutral amino acid transport), member 2	0.015755
leukocyte migration	SLC7A5	solute carrier family 7 (cationic amino acid transporter, y+ system), member 5	0.015755
leukocyte migration	YES1	v-yes-1 Yamaguchi sarcoma viral oncogene homolog 1	0.015755
macroautophagy	CHMP2B	chromatin modifying protein 2B	0.504328
macroautophagy	CHMP4B	chromatin modifying protein 4B	0.504328
macroautophagy	PGAM5	phosphoglycerate mutase family member 5	0.504328
macroautophagy	TBC1D5	TBC1 domain family, member 5	0.504328
macroautophagy	VCP	valosin-containing protein	0.504328
MAPK cascade	DLG1	discs, large homolog 1 (Drosophila)	0.118509
MAPK cascade	MAP4K4	mitogen-activated protein kinase kinase kinase kinase 4	0.118509
MAPK cascade	NCAM1	neural cell adhesion molecule 1	0.118509
MAPK cascade	NF1	neurofibromin 1	0.118509
MAPK cascade	PSMC2	proteasome (prosome, macropain) 26S subunit, ATPase, 2	0.118509
MAPK cascade	PSMD3	proteasome (prosome, macropain) 26S subunit, non-ATPase, 3	0.118509
MAPK cascade	SPTAN1	spectrin, alpha, non-erythrocytic 1 (alpha-fodrin)	0.118509
MAPK cascade	SPTBN1	spectrin, beta, non-erythrocytic 1	0.118509
MAPK cascade	YWHAE	tyrosine 3-monooxygenase/tryptophan 5-monooxygenase activation protein, epsilon polypeptide	0.118509
membrane fusion	SNAP23	synaptosomal-associated protein, 23kDa	0.19376
membrane fusion	SNAP29	synaptosomal-associated protein, 29kDa	0.19376
membrane fusion	USO1	USO1 homolog, vesicle docking protein (yeast)	0.19376
membrane fusion	VAMP3	vesicle-associated membrane protein 3 (cellubrevin)	0.19376
membrane fusion	VAPA	VAMP (vesicle-associated membrane protein)-associated protein A, 33kDa	0.19376
membrane organization	AGFG1	ArfGAP with FG repeats 1	0.146355
membrane organization	CCDC88A	coiled-coil domain containing 88A	0.146355
membrane organization	CLTC	clathrin, heavy chain (Hc)	0.146355
membrane organization	CTTN	cortactin	0.146355
membrane organization	DVL2	dishevelled, dsh homolog 2 (Drosophila)	0.146355
membrane organization	EPS15	epidermal growth factor receptor pathway substrate 15	0.146355
membrane organization	EPS15L1	epidermal growth factor receptor pathway substrate 15-like 1	0.146355
membrane organization	GAPVD1	GTPase activating protein and VPS9 domains 1	0.146355
membrane organization	IGF2R	insulin-like growth factor 2 receptor	0.146355
membrane organization	OCRL	oculocerebrorenal syndrome of Lowe	0.146355
membrane organization	PACSIN2	protein kinase C and casein kinase substrate in neurons 2	0.146355
membrane organization	PICALM	phosphatidylinositol binding clathrin assembly protein	0.146355
membrane organization	PIK3C2A	phosphoinositide-3-kinase, class 2, alpha polypeptide	0.146355
membrane organization	REPS1	RALBP1 associated Eps domain containing 1	0.146355
membrane organization	SAR1B	SAR1 homolog B (S. cerevisiae)	0.146355
membrane organization	SNX9	sorting nexin 9	0.146355
membrane organization	TFRC	transferrin receptor (p90, CD71)	0.146355
membrane organization	VAMP3	vesicle-associated membrane protein 3 (cellubrevin)	0.146355
membrane organization	VAMP7	vesicle-associated membrane protein 7	0.146355
membrane organization	YWHAE	tyrosine 3-monooxygenase/tryptophan 5-monooxygenase activation protein, epsilon polypeptide	0.146355
microtubule cytoskeleton organization	CCDC8	coiled-coil domain containing 8	0.597653
microtubule cytoskeleton organization	CDK1	cyclin-dependent kinase 1	0.597653
microtubule cytoskeleton organization	CNP	2',3'-cyclic nucleotide 3' phosphodiesterase	0.597653
microtubule cytoskeleton organization	DOCK7	dedicator of cytokinesis 7	0.597653
microtubule cytoskeleton organization	MAP4	microtubule-associated protein 4	0.597653
microtubule cytoskeleton organization	MARK2	MAP/microtubule affinity-regulating kinase 2	0.597653
mRNA export from nucleus	AAAS	achalasia, adrenocortical insufficiency, alacrimia (Allgrove, triple-A)	0.0100869
mRNA export from nucleus	AGFG1	ArfGAP with FG repeats 1	0.0100869
mRNA export from nucleus	NUP133	nucleoporin 133kDa	0.0100869
mRNA export from nucleus	NUP153	nucleoporin 153kDa	0.0100869
mRNA export from nucleus	NUP214	nucleoporin 214kDa	0.0100869
mRNA export from nucleus	NUP50	nucleoporin 50kDa	0.0100869
mRNA export from nucleus	NUP98	nucleoporin 98kDa	0.0100869
mRNA export from nucleus	POM121	POM121 membrane glycoprotein (rat)	0.0100869
mRNA export from nucleus	RANBP2	RAN binding protein 2	0.0100869
mRNA export from nucleus	UPF1	UPF1 regulator of nonsense transcripts homolog (yeast)	0.0100869
mRNA splicing, via spliceosome	DHX15	DEAH (Asp-Glu-Ala-His) box polypeptide 15	0.567468
mRNA splicing, via spliceosome	HNRNPA1	heterogeneous nuclear ribonucleoprotein A1	0.567468
mRNA splicing, via spliceosome	HNRNPU	heterogeneous nuclear ribonucleoprotein U (scaffold attachment factor A)	0.567468
mRNA splicing, via spliceosome	PRPF8	PRP8 pre-mRNA processing factor 8 homolog (S. cerevisiae)	0.567468
mRNA splicing, via spliceosome	SF3B3	splicing factor 3b, subunit 3, 130kDa	0.567468
mRNA splicing, via spliceosome	SNRPD2	small nuclear ribonucleoprotein D2 polypeptide 16.5kDa	0.567468
mRNA splicing, via spliceosome	SNRPF	small nuclear ribonucleoprotein polypeptide F	0.567468
mRNA splicing, via spliceosome	XAB2	XPA binding protein 2	0.567468
multicellular organism development	AGFG1	ArfGAP with FG repeats 1	0.294338
multicellular organism development	APOL2	apolipoprotein L, 2	0.294338
multicellular organism development	CNOT1	CCR4-NOT transcription complex, subunit 1	0.294338
multicellular organism development	EDF1	endothelial differentiation-related factor 1	0.294338
multicellular organism development	EPHA2	EPH receptor A2	0.294338
multicellular organism development	HELLS	helicase, lymphoid-specific	0.294338
muscle organ development	EMD	emerin	0.101302
muscle organ development	FHL1	four and a half LIM domains 1	0.101302
muscle organ development	SIRT1	sirtuin (silent mating type information regulation 2 homolog) 1 (S. cerevisiae)	0.101302
muscle organ development	TAGLN	transgelin	0.101302
muscle organ development	UTRN	utrophin	0.101302
negative regulation of apoptotic process	ANXA1	annexin A1	0.929435
negative regulation of apoptotic process	CD44	CD44 molecule (Indian blood group)	0.929435
negative regulation of apoptotic process	CDK1	cyclin-dependent kinase 1	0.929435
negative regulation of apoptotic process	CTNNB1	catenin (cadherin-associated protein), beta 1, 88kDa	0.929435
negative regulation of apoptotic process	HSP90B1	heat shock protein 90kDa beta (Grp94), member 1	0.929435
negative regulation of apoptotic process	HSPA9	heat shock 70kDa protein 9 (mortalin)	0.929435
negative regulation of apoptotic process	MAP4K4	mitogen-activated protein kinase kinase kinase kinase 4	0.929435
negative regulation of apoptotic process	MTDH	metadherin	0.929435
negative regulation of apoptotic process	NPM1	nucleophosmin (nucleolar phosphoprotein B23, numatrin)	0.929435
negative regulation of apoptotic process	PAK2	p21 protein (Cdc42/Rac)-activated kinase 2	0.929435
negative regulation of apoptotic process	PRKDC	protein kinase, DNA-activated, catalytic polypeptide	0.929435
negative regulation of apoptotic process	SIRT1	sirtuin (silent mating type information regulation 2 homolog) 1 (S. cerevisiae)	0.929435
negative regulation of apoptotic process	TMF1	TATA element modulatory factor 1	0.929435
negative regulation of canonical Wnt signaling pathway	CAV1	caveolin 1, caveolae protein, 22kDa	0.0927949
negative regulation of canonical Wnt signaling pathway	CTNND1	catenin (cadherin-associated protein), delta 1	0.0927949
negative regulation of canonical Wnt signaling pathway	DVL2	dishevelled, dsh homolog 2 (Drosophila)	0.0927949
negative regulation of canonical Wnt signaling pathway	EMD	emerin	0.0927949
negative regulation of canonical Wnt signaling pathway	PSMC2	proteasome (prosome, macropain) 26S subunit, ATPase, 2	0.0927949
negative regulation of canonical Wnt signaling pathway	PSMD3	proteasome (prosome, macropain) 26S subunit, non-ATPase, 3	0.0927949
negative regulation of canonical Wnt signaling pathway	SCYL2	SCY1-like 2 (S. cerevisiae)	0.0927949
negative regulation of cell growth	APBB1	amyloid beta (A4) precursor protein-binding, family B, member 1 (Fe65)	0.0607236
negative regulation of cell growth	ENO1	enolase 1, (alpha)	0.0607236
negative regulation of cell growth	FHL1	four and a half LIM domains 1	0.0607236
negative regulation of cell growth	NDRG3	NDRG family member 3	0.0607236
negative regulation of cell growth	PPP2R1A	protein phosphatase 2 (formerly 2A), regulatory subunit A, alpha isoform	0.0607236
negative regulation of cell growth	RTN4	reticulon 4	0.0607236
negative regulation of cell growth	SH3BP4	SH3-domain binding protein 4	0.0607236
negative regulation of cell growth	SIRT1	sirtuin (silent mating type information regulation 2 homolog) 1 (S. cerevisiae)	0.0607236
negative regulation of cell proliferation	CTNNB1	catenin (cadherin-associated protein), beta 1, 88kDa	0.683906
negative regulation of cell proliferation	NDRG1	N-myc downstream regulated 1	0.683906
negative regulation of cell proliferation	NF2	neurofibromin 2 (merlin)	0.683906
negative regulation of cell proliferation	NPM1	nucleophosmin (nucleolar phosphoprotein B23, numatrin)	0.683906
negative regulation of cell proliferation	SH3BP4	SH3-domain binding protein 4	0.683906
negative regulation of cell proliferation	TES	testis derived transcript (3 LIM domains)	0.683906
negative regulation of gene expression	CCNB1	cyclin B1	0.294338
negative regulation of gene expression	PICALM	phosphatidylinositol binding clathrin assembly protein	0.294338
negative regulation of gene expression	ROCK2	Rho-associated, coiled-coil containing protein kinase 2	0.294338
negative regulation of gene expression	SIRT1	sirtuin (silent mating type information regulation 2 homolog) 1 (S. cerevisiae)	0.294338
negative regulation of gene expression	TMF1	TATA element modulatory factor 1	0.294338
negative regulation of gene expression	VPS35	vacuolar protein sorting 35 homolog (S. cerevisiae)	0.294338
negative regulation of transcription by RNA polymerase II	APBB1	amyloid beta (A4) precursor protein-binding, family B, member 1 (Fe65)	0.294338
negative regulation of transcription by RNA polymerase II	C1QBP	complement component 1, q subcomponent binding protein	0.294338
negative regulation of transcription by RNA polymerase II	CAV1	caveolin 1, caveolae protein, 22kDa	0.294338
negative regulation of transcription by RNA polymerase II	CC2D1A	coiled-coil and C2 domain containing 1A	0.294338
negative regulation of transcription by RNA polymerase II	CHCHD3	coiled-coil-helix-coiled-coil-helix domain containing 3	0.294338
negative regulation of transcription by RNA polymerase II	CNOT1	CCR4-NOT transcription complex, subunit 1	0.294338
negative regulation of transcription by RNA polymerase II	CTNNB1	catenin (cadherin-associated protein), beta 1, 88kDa	0.294338
negative regulation of transcription by RNA polymerase II	DLG1	discs, large homolog 1 (Drosophila)	0.294338
negative regulation of transcription by RNA polymerase II	ENO1	enolase 1, (alpha)	0.294338
negative regulation of transcription by RNA polymerase II	EZR	ezrin	0.294338
negative regulation of transcription by RNA polymerase II	HNRNPU	heterogeneous nuclear ribonucleoprotein U (scaffold attachment factor A)	0.294338
negative regulation of transcription by RNA polymerase II	IGBP1	immunoglobulin (CD79A) binding protein 1	0.294338
negative regulation of transcription by RNA polymerase II	MTDH	metadherin	0.294338
negative regulation of transcription by RNA polymerase II	RPL23	ribosomal protein L23	0.294338
negative regulation of transcription by RNA polymerase II	SIRT1	sirtuin (silent mating type information regulation 2 homolog) 1 (S. cerevisiae)	0.294338
negative regulation of transcription by RNA polymerase II	TRIM28	tripartite motif-containing 28	0.294338
negative regulation of transcription by RNA polymerase II	USP9X	ubiquitin specific peptidase 9, X-linked	0.294338
negative regulation of transcription, DNA-templated	BASP1	brain abundant, membrane attached signal protein 1	0.901481
negative regulation of transcription, DNA-templated	CTNNB1	catenin (cadherin-associated protein), beta 1, 88kDa	0.901481
negative regulation of transcription, DNA-templated	ENO1	enolase 1, (alpha)	0.901481
negative regulation of transcription, DNA-templated	SIRT1	sirtuin (silent mating type information regulation 2 homolog) 1 (S. cerevisiae)	0.901481
negative regulation of transcription, DNA-templated	TRIM28	tripartite motif-containing 28	0.901481
neuron migration	CTNNB1	catenin (cadherin-associated protein), beta 1, 88kDa	0.0678711
neuron migration	ITGA3	integrin, alpha 3 (antigen CD49C, alpha 3 subunit of VLA-3 receptor)	0.0678711
neuron migration	MARK2	MAP/microtubule affinity-regulating kinase 2	0.0678711
neuron migration	RAC1	ras-related C3 botulinum toxin substrate 1 (rho family, small GTP binding protein Rac1)	0.0678711
neuron migration	USP9X	ubiquitin specific peptidase 9, X-linked	0.0678711
neuron migration	YWHAE	tyrosine 3-monooxygenase/tryptophan 5-monooxygenase activation protein, epsilon polypeptide	0.0678711
neuron projection development	DOCK7	dedicator of cytokinesis 7	0.504328
neuron projection development	EHD1	EH-domain containing 1	0.504328
neuron projection development	MAP4	microtubule-associated protein 4	0.504328
neuron projection development	PHGDH	phosphoglycerate dehydrogenase	0.504328
neuron projection development	VAPA	VAMP (vesicle-associated membrane protein)-associated protein A, 33kDa	0.504328
neutrophil degranulation	CCT8	chaperonin containing TCP1, subunit 8 (theta)	0.793506
neutrophil degranulation	CD44	CD44 molecule (Indian blood group)	0.793506
neutrophil degranulation	CKAP4	cytoskeleton-associated protein 4	0.793506
neutrophil degranulation	DBNL	drebrin-like	0.793506
neutrophil degranulation	DDOST	dolichyl-diphosphooligosaccharide-protein glycosyltransferase	0.793506
neutrophil degranulation	IGF2R	insulin-like growth factor 2 receptor	0.793506
neutrophil degranulation	IQGAP1	IQ motif containing GTPase activating protein 1	0.793506
neutrophil degranulation	KPNB1	karyopherin (importin) beta 1	0.793506
neutrophil degranulation	PSMC2	proteasome (prosome, macropain) 26S subunit, ATPase, 2	0.793506
neutrophil degranulation	PSMD3	proteasome (prosome, macropain) 26S subunit, non-ATPase, 3	0.793506
neutrophil degranulation	RAB6A	RAB6A, member RAS oncogene family	0.793506
neutrophil degranulation	RAC1	ras-related C3 botulinum toxin substrate 1 (rho family, small GTP binding protein Rac1)	0.793506
neutrophil degranulation	RAP1B	RAP1B, member of RAS oncogene family	0.793506
neutrophil degranulation	SCAMP1	secretory carrier membrane protein 1	0.793506
neutrophil degranulation	SNAP23	synaptosomal-associated protein, 23kDa	0.793506
neutrophil degranulation	SNAP29	synaptosomal-associated protein, 29kDa	0.793506
neutrophil degranulation	SPTAN1	spectrin, alpha, non-erythrocytic 1 (alpha-fodrin)	0.793506
neutrophil degranulation	STOM	stomatin	0.793506
neutrophil degranulation	STXBP3	syntaxin binding protein 3	0.793506
neutrophil degranulation	VAMP7	vesicle-associated membrane protein 7	0.793506
neutrophil degranulation	VAPA	VAMP (vesicle-associated membrane protein)-associated protein A, 33kDa	0.793506
neutrophil degranulation	VCP	valosin-containing protein	0.793506
nuclear-transcribed mRNA catabolic process, nonsense-mediated decay	EIF4G1	eukaryotic translation initiation factor 4 gamma, 1	1
nuclear-transcribed mRNA catabolic process, nonsense-mediated decay	GSPT1	G1 to S phase transition 1	1
nuclear-transcribed mRNA catabolic process, nonsense-mediated decay	PPP2R1A	protein phosphatase 2 (formerly 2A), regulatory subunit A, alpha isoform	1
nuclear-transcribed mRNA catabolic process, nonsense-mediated decay	RPL13A	ribosomal protein L13a	1
nuclear-transcribed mRNA catabolic process, nonsense-mediated decay	RPL21	ribosomal protein L21	1
nuclear-transcribed mRNA catabolic process, nonsense-mediated decay	RPL23	ribosomal protein L23	1
nuclear-transcribed mRNA catabolic process, nonsense-mediated decay	RPL27	ribosomal protein L27	1
nuclear-transcribed mRNA catabolic process, nonsense-mediated decay	RPLP2	ribosomal protein, large, P2	1
nuclear-transcribed mRNA catabolic process, nonsense-mediated decay	RPS11	ribosomal protein S11	1
nuclear-transcribed mRNA catabolic process, nonsense-mediated decay	RPS2	ribosomal protein S2	1
nuclear-transcribed mRNA catabolic process, nonsense-mediated decay	RPSA	ribosomal protein SA	1
nuclear-transcribed mRNA catabolic process, nonsense-mediated decay	UPF1	UPF1 regulator of nonsense transcripts homolog (yeast)	1
osteoblast differentiation	CLTC	clathrin, heavy chain (Hc)	0.0927949
osteoblast differentiation	EPHA2	EPH receptor A2	0.0927949
osteoblast differentiation	HNRNPU	heterogeneous nuclear ribonucleoprotein U (scaffold attachment factor A)	0.0927949
osteoblast differentiation	NF1	neurofibromin 1	0.0927949
osteoblast differentiation	PSMC2	proteasome (prosome, macropain) 26S subunit, ATPase, 2	0.0927949
osteoblast differentiation	RRBP1	ribosome binding protein 1 homolog 180kDa (dog)	0.0927949
osteoblast differentiation	SND1	staphylococcal nuclease and tudor domain containing 1	0.0927949
oxidation-reduction process	BLVRA	biliverdin reductase A	0.98565
oxidation-reduction process	DHCR7	7-dehydrocholesterol reductase	0.98565
oxidation-reduction process	LBR	lamin B receptor	0.98565
oxidation-reduction process	STEAP3	STEAP family member 3	0.98565
oxidation-reduction process	TMX1	thioredoxin-related transmembrane protein 1	0.98565
peptidyl-serine phosphorylation	CDK1	cyclin-dependent kinase 1	0.101302
peptidyl-serine phosphorylation	MARK2	MAP/microtubule affinity-regulating kinase 2	0.101302
peptidyl-serine phosphorylation	PAK2	p21 protein (Cdc42/Rac)-activated kinase 2	0.101302
peptidyl-serine phosphorylation	PKN2	protein kinase N2	0.101302
peptidyl-serine phosphorylation	PRKDC	protein kinase, DNA-activated, catalytic polypeptide	0.101302
peptidyl-serine phosphorylation	RICTOR	RPTOR independent companion of MTOR, complex 2	0.101302
peptidyl-serine phosphorylation	ROCK2	Rho-associated, coiled-coil containing protein kinase 2	0.101302
peptidyl-serine phosphorylation	TTK	TTK protein kinase	0.101302
positive regulation of actin filament polymerization	BAIAP2	BAI1-associated protein 2	0.0927949
positive regulation of actin filament polymerization	BAIAP2L1	BAI1-associated protein 2-like 1	0.0927949
positive regulation of actin filament polymerization	CTTN	cortactin	0.0927949
positive regulation of actin filament polymerization	DLG1	discs, large homolog 1 (Drosophila)	0.0927949
positive regulation of actin filament polymerization	NCK1	NCK adaptor protein 1	0.0927949
positive regulation of actin filament polymerization	RICTOR	RPTOR independent companion of MTOR, complex 2	0.0927949
positive regulation of actin filament polymerization	SNX9	sorting nexin 9	0.0927949
positive regulation of apoptotic process	APBB1	amyloid beta (A4) precursor protein-binding, family B, member 1 (Fe65)	0.390343
positive regulation of apoptotic process	C1QBP	complement component 1, q subcomponent binding protein	0.390343
positive regulation of apoptotic process	CTNNB1	catenin (cadherin-associated protein), beta 1, 88kDa	0.390343
positive regulation of apoptotic process	IGF2R	insulin-like growth factor 2 receptor	0.390343
positive regulation of apoptotic process	ITGB1	integrin, beta 1 (fibronectin receptor, beta polypeptide, antigen CD29 includes MDF2, MSK12)	0.390343
positive regulation of apoptotic process	NF1	neurofibromin 1	0.390343
positive regulation of apoptotic process	PRKDC	protein kinase, DNA-activated, catalytic polypeptide	0.390343
positive regulation of apoptotic process	SCRIB	scribbled homolog (Drosophila)	0.390343
positive regulation of apoptotic process	SIRT1	sirtuin (silent mating type information regulation 2 homolog) 1 (S. cerevisiae)	0.390343
positive regulation of canonical Wnt signaling pathway	CAV1	caveolin 1, caveolae protein, 22kDa	0.700913
positive regulation of canonical Wnt signaling pathway	PSMC2	proteasome (prosome, macropain) 26S subunit, ATPase, 2	0.700913
positive regulation of canonical Wnt signaling pathway	PSMD3	proteasome (prosome, macropain) 26S subunit, non-ATPase, 3	0.700913
positive regulation of canonical Wnt signaling pathway	VCP	valosin-containing protein	0.700913
positive regulation of canonical Wnt signaling pathway	VPS35	vacuolar protein sorting 35 homolog (S. cerevisiae)	0.700913
positive regulation of cell migration	CAV1	caveolin 1, caveolae protein, 22kDa	0.0927949
positive regulation of cell migration	ITGB1	integrin, beta 1 (fibronectin receptor, beta polypeptide, antigen CD29 includes MDF2, MSK12)	0.0927949
positive regulation of cell migration	MAP4K4	mitogen-activated protein kinase kinase kinase kinase 4	0.0927949
positive regulation of cell migration	MCAM	melanoma cell adhesion molecule	0.0927949
positive regulation of cell migration	PODXL	podocalyxin-like	0.0927949
positive regulation of cell migration	ROCK2	Rho-associated, coiled-coil containing protein kinase 2	0.0927949
positive regulation of cell migration	SPAG9	sperm associated antigen 9	0.0927949
positive regulation of cell proliferation	DLG1	discs, large homolog 1 (Drosophila)	0.481971
positive regulation of cell proliferation	EIF4G1	eukaryotic translation initiation factor 4 gamma, 1	0.481971
positive regulation of cell proliferation	ITGB1	integrin, beta 1 (fibronectin receptor, beta polypeptide, antigen CD29 includes MDF2, MSK12)	0.481971
positive regulation of cell proliferation	MARCKSL1	MARCKS-like 1	0.481971
positive regulation of cell proliferation	NPM1	nucleophosmin (nucleolar phosphoprotein B23, numatrin)	0.481971
positive regulation of cell proliferation	RPL23	ribosomal protein L23	0.481971
positive regulation of cell proliferation	SIRT1	sirtuin (silent mating type information regulation 2 homolog) 1 (S. cerevisiae)	0.481971
positive regulation of cell proliferation	TTK	TTK protein kinase	0.481971
positive regulation of gene expression	CAV1	caveolin 1, caveolae protein, 22kDa	0.802154
positive regulation of gene expression	CDK1	cyclin-dependent kinase 1	0.802154
positive regulation of gene expression	EZR	ezrin	0.802154
positive regulation of gene expression	ITGA3	integrin, alpha 3 (antigen CD49C, alpha 3 subunit of VLA-3 receptor)	0.802154
positive regulation of gene expression	ROCK2	Rho-associated, coiled-coil containing protein kinase 2	0.802154
positive regulation of gene expression	RPL23	ribosomal protein L23	0.802154
positive regulation of gene expression	VPS35	vacuolar protein sorting 35 homolog (S. cerevisiae)	0.802154
positive regulation of GTPase activity	AGFG1	ArfGAP with FG repeats 1	0.0447936
positive regulation of GTPase activity	ARFGAP1	ADP-ribosylation factor GTPase activating protein 1	0.0447936
positive regulation of GTPase activity	ARHGAP1	Rho GTPase activating protein 1	0.0447936
positive regulation of GTPase activity	DVL2	dishevelled, dsh homolog 2 (Drosophila)	0.0447936
positive regulation of GTPase activity	GAPVD1	GTPase activating protein and VPS9 domains 1	0.0447936
positive regulation of GTPase activity	IQGAP1	IQ motif containing GTPase activating protein 1	0.0447936
positive regulation of GTPase activity	ITGB1	integrin, beta 1 (fibronectin receptor, beta polypeptide, antigen CD29 includes MDF2, MSK12)	0.0447936
positive regulation of GTPase activity	LLGL1	lethal giant larvae homolog 1 (Drosophila)	0.0447936
positive regulation of GTPase activity	MAP4K4	mitogen-activated protein kinase kinase kinase kinase 4	0.0447936
positive regulation of GTPase activity	NF1	neurofibromin 1	0.0447936
positive regulation of GTPase activity	NUP50	nucleoporin 50kDa	0.0447936
positive regulation of GTPase activity	OCRL	oculocerebrorenal syndrome of Lowe	0.0447936
positive regulation of GTPase activity	PGAM5	phosphoglycerate mutase family member 5	0.0447936
positive regulation of GTPase activity	PICALM	phosphatidylinositol binding clathrin assembly protein	0.0447936
positive regulation of GTPase activity	RALBP1	ralA binding protein 1	0.0447936
positive regulation of GTPase activity	RANBP1	RAN binding protein 1	0.0447936
positive regulation of GTPase activity	RANBP2	RAN binding protein 2	0.0447936
positive regulation of GTPase activity	SNX9	sorting nexin 9	0.0447936
positive regulation of I-kappaB kinase/NF-kappaB signaling	CC2D1A	coiled-coil and C2 domain containing 1A	0.294338
positive regulation of I-kappaB kinase/NF-kappaB signaling	CTNNB1	catenin (cadherin-associated protein), beta 1, 88kDa	0.294338
positive regulation of I-kappaB kinase/NF-kappaB signaling	MTDH	metadherin	0.294338
positive regulation of I-kappaB kinase/NF-kappaB signaling	TRIM25	tripartite motif-containing 25	0.294338
positive regulation of I-kappaB kinase/NF-kappaB signaling	VAPA	VAMP (vesicle-associated membrane protein)-associated protein A, 33kDa	0.294338
positive regulation of neuron projection development	APBB1	amyloid beta (A4) precursor protein-binding, family B, member 1 (Fe65)	0.150186
positive regulation of neuron projection development	ITGA3	integrin, alpha 3 (antigen CD49C, alpha 3 subunit of VLA-3 receptor)	0.150186
positive regulation of neuron projection development	KIDINS220	kinase D-interacting substrate, 220kDa	0.150186
positive regulation of neuron projection development	MARK2	MAP/microtubule affinity-regulating kinase 2	0.150186
positive regulation of neuron projection development	NCK1	NCK adaptor protein 1	0.150186
positive regulation of neuron projection development	NPTN	neuroplastin	0.150186
positive regulation of neuron projection development	SNX3	sorting nexin 3	0.150186
positive regulation of peptidyl-serine phosphorylation	ATP2B4	ATPase, Ca++ transporting, plasma membrane 4	0.390343
positive regulation of peptidyl-serine phosphorylation	CAV1	caveolin 1, caveolae protein, 22kDa	0.390343
positive regulation of peptidyl-serine phosphorylation	CD44	CD44 molecule (Indian blood group)	0.390343
positive regulation of peptidyl-serine phosphorylation	DOCK7	dedicator of cytokinesis 7	0.390343
positive regulation of peptidyl-serine phosphorylation	EIF4G1	eukaryotic translation initiation factor 4 gamma, 1	0.390343
positive regulation of peptidyl-serine phosphorylation	TNKS1BP1	tankyrase 1 binding protein 1, 182kDa	0.390343
positive regulation of peptidyl-tyrosine phosphorylation	CD44	CD44 molecule (Indian blood group)	0
positive regulation of peptidyl-tyrosine phosphorylation	EHD4	EH-domain containing 4	0
positive regulation of peptidyl-tyrosine phosphorylation	PAK2	p21 protein (Cdc42/Rac)-activated kinase 2	0
positive regulation of peptidyl-tyrosine phosphorylation	RICTOR	RPTOR independent companion of MTOR, complex 2	0
positive regulation of peptidyl-tyrosine phosphorylation	YES1	v-yes-1 Yamaguchi sarcoma viral oncogene homolog 1	0
positive regulation of protein kinase B signaling	C1QBP	complement component 1, q subcomponent binding protein	0.228353
positive regulation of protein kinase B signaling	ITGB1	integrin, beta 1 (fibronectin receptor, beta polypeptide, antigen CD29 includes MDF2, MSK12)	0.228353
positive regulation of protein kinase B signaling	MTDH	metadherin	0.228353
positive regulation of protein kinase B signaling	OSBPL8	oxysterol binding protein-like 8	0.228353
positive regulation of protein kinase B signaling	RAC1	ras-related C3 botulinum toxin substrate 1 (rho family, small GTP binding protein Rac1)	0.228353
positive regulation of protein kinase B signaling	RICTOR	RPTOR independent companion of MTOR, complex 2	0.228353
positive regulation of protein kinase B signaling	RTN4	reticulon 4	0.228353
positive regulation of protein localization to plasma membrane	DLG1	discs, large homolog 1 (Drosophila)	0.150186
positive regulation of protein localization to plasma membrane	EPHA2	EPH receptor A2	0.150186
positive regulation of protein localization to plasma membrane	EZR	ezrin	0.150186
positive regulation of protein localization to plasma membrane	ITGA3	integrin, alpha 3 (antigen CD49C, alpha 3 subunit of VLA-3 receptor)	0.150186
positive regulation of protein localization to plasma membrane	ITGB1	integrin, beta 1 (fibronectin receptor, beta polypeptide, antigen CD29 includes MDF2, MSK12)	0.150186
positive regulation of protein localization to plasma membrane	KIF5B	kinesin family member 5B	0.150186
positive regulation of protein localization to plasma membrane	SPTBN1	spectrin, beta, non-erythrocytic 1	0.150186
positive regulation of protein phosphorylation	DVL2	dishevelled, dsh homolog 2 (Drosophila)	0.504328
positive regulation of protein phosphorylation	NPTN	neuroplastin	0.504328
positive regulation of protein phosphorylation	RAC1	ras-related C3 botulinum toxin substrate 1 (rho family, small GTP binding protein Rac1)	0.504328
positive regulation of protein phosphorylation	ROCK2	Rho-associated, coiled-coil containing protein kinase 2	0.504328
positive regulation of protein phosphorylation	SIRT1	sirtuin (silent mating type information regulation 2 homolog) 1 (S. cerevisiae)	0.504328
positive regulation of telomere maintenance via telomerase	CCT4	chaperonin containing TCP1, subunit 4 (delta)	0.294338
positive regulation of telomere maintenance via telomerase	CCT8	chaperonin containing TCP1, subunit 8 (theta)	0.294338
positive regulation of telomere maintenance via telomerase	CTNNB1	catenin (cadherin-associated protein), beta 1, 88kDa	0.294338
positive regulation of telomere maintenance via telomerase	HNRNPA1	heterogeneous nuclear ribonucleoprotein A1	0.294338
positive regulation of telomere maintenance via telomerase	TCP1	t-complex 1	0.294338
positive regulation of transcription by RNA polymerase II	APBB1	amyloid beta (A4) precursor protein-binding, family B, member 1 (Fe65)	0.697114
positive regulation of transcription by RNA polymerase II	CTNNB1	catenin (cadherin-associated protein), beta 1, 88kDa	0.697114
positive regulation of transcription by RNA polymerase II	HNRNPU	heterogeneous nuclear ribonucleoprotein U (scaffold attachment factor A)	0.697114
positive regulation of transcription by RNA polymerase II	MYO6	myosin VI	0.697114
positive regulation of transcription by RNA polymerase II	NCK1	NCK adaptor protein 1	0.697114
positive regulation of transcription by RNA polymerase II	NPM1	nucleophosmin (nucleolar phosphoprotein B23, numatrin)	0.697114
positive regulation of transcription by RNA polymerase II	PRKDC	protein kinase, DNA-activated, catalytic polypeptide	0.697114
positive regulation of transcription by RNA polymerase II	SIRT1	sirtuin (silent mating type information regulation 2 homolog) 1 (S. cerevisiae)	0.697114
positive regulation of transcription by RNA polymerase II	YES1	v-yes-1 Yamaguchi sarcoma viral oncogene homolog 1	0.697114
positive regulation of transcription, DNA-templated	APBB1	amyloid beta (A4) precursor protein-binding, family B, member 1 (Fe65)	0.390343
positive regulation of transcription, DNA-templated	CTNNB1	catenin (cadherin-associated protein), beta 1, 88kDa	0.390343
positive regulation of transcription, DNA-templated	DVL2	dishevelled, dsh homolog 2 (Drosophila)	0.390343
positive regulation of transcription, DNA-templated	EDF1	endothelial differentiation-related factor 1	0.390343
positive regulation of transcription, DNA-templated	NPM1	nucleophosmin (nucleolar phosphoprotein B23, numatrin)	0.390343
positive regulation of transcription, DNA-templated	PICALM	phosphatidylinositol binding clathrin assembly protein	0.390343
positive regulation of transcription, DNA-templated	TRIM28	tripartite motif-containing 28	0.390343
post-translational protein modification	CCDC8	coiled-coil domain containing 8	0.101302
post-translational protein modification	CKAP4	cytoskeleton-associated protein 4	0.101302
post-translational protein modification	HSP90B1	heat shock protein 90kDa beta (Grp94), member 1	0.101302
post-translational protein modification	KTN1	kinectin 1 (kinesin receptor)	0.101302
post-translational protein modification	PSMC2	proteasome (prosome, macropain) 26S subunit, ATPase, 2	0.101302
post-translational protein modification	PSMD3	proteasome (prosome, macropain) 26S subunit, non-ATPase, 3	0.101302
post-translational protein modification	RAB11B	RAB11B, member RAS oncogene family	0.101302
post-translational protein modification	RAB1A	RAB1A, member RAS oncogene family	0.101302
post-translational protein modification	RAB8A	RAB8A, member RAS oncogene family	0.101302
post-translational protein modification	SDC2	syndecan 2	0.101302
post-translational protein modification	SKP1	S-phase kinase-associated protein 1	0.101302
post-translational protein modification	STT3B	STT3, subunit of the oligosaccharyltransferase complex, homolog B (S. cerevisiae)	0.101302
proteasome-mediated ubiquitin-dependent protein catabolic process	CD2AP	CD2-associated protein	0.294338
proteasome-mediated ubiquitin-dependent protein catabolic process	CTNNB1	catenin (cadherin-associated protein), beta 1, 88kDa	0.294338
proteasome-mediated ubiquitin-dependent protein catabolic process	PSMC2	proteasome (prosome, macropain) 26S subunit, ATPase, 2	0.294338
proteasome-mediated ubiquitin-dependent protein catabolic process	PSMD3	proteasome (prosome, macropain) 26S subunit, non-ATPase, 3	0.294338
proteasome-mediated ubiquitin-dependent protein catabolic process	SIRT1	sirtuin (silent mating type information regulation 2 homolog) 1 (S. cerevisiae)	0.294338
proteasome-mediated ubiquitin-dependent protein catabolic process	VCP	valosin-containing protein	0.294338
protein autophosphorylation	MARK2	MAP/microtubule affinity-regulating kinase 2	0.101302
protein autophosphorylation	PAK2	p21 protein (Cdc42/Rac)-activated kinase 2	0.101302
protein autophosphorylation	SLK	STE20-like kinase (yeast)	0.101302
protein autophosphorylation	TRIM28	tripartite motif-containing 28	0.101302
protein autophosphorylation	TTK	TTK protein kinase	0.101302
protein dephosphorylation	DLG1	discs, large homolog 1 (Drosophila)	0.294338
protein dephosphorylation	PGAM5	phosphoglycerate mutase family member 5	0.294338
protein dephosphorylation	PPP2R1A	protein phosphatase 2 (formerly 2A), regulatory subunit A, alpha isoform	0.294338
protein dephosphorylation	PTPN1	protein tyrosine phosphatase, non-receptor type 1	0.294338
protein dephosphorylation	TIMM50	translocase of inner mitochondrial membrane 50 homolog (S. cerevisiae)	0.294338
protein deubiquitination	CDK1	cyclin-dependent kinase 1	0.683906
protein deubiquitination	PSMC2	proteasome (prosome, macropain) 26S subunit, ATPase, 2	0.683906
protein deubiquitination	PSMD3	proteasome (prosome, macropain) 26S subunit, non-ATPase, 3	0.683906
protein deubiquitination	SNX3	sorting nexin 3	0.683906
protein deubiquitination	USP9X	ubiquitin specific peptidase 9, X-linked	0.683906
protein deubiquitination	VCP	valosin-containing protein	0.683906
protein folding	BAG2	BCL2-associated athanogene 2	0.610384
protein folding	CCT4	chaperonin containing TCP1, subunit 4 (delta)	0.610384
protein folding	CCT8	chaperonin containing TCP1, subunit 8 (theta)	0.610384
protein folding	CDC37	cell division cycle 37 homolog (S. cerevisiae)	0.610384
protein folding	HSP90B1	heat shock protein 90kDa beta (Grp94), member 1	0.610384
protein folding	LMAN1	lectin, mannose-binding, 1	0.610384
protein folding	NUDC	nuclear distribution gene C homolog (A. nidulans)	0.610384
protein folding	RANBP2	RAN binding protein 2	0.610384
protein folding	TCP1	t-complex 1	0.610384
protein folding	VCP	valosin-containing protein	0.610384
protein homooligomerization	CAV1	caveolin 1, caveolae protein, 22kDa	0.015755
protein homooligomerization	CHMP4B	chromatin modifying protein 4B	0.015755
protein homooligomerization	EHD1	EH-domain containing 1	0.015755
protein homooligomerization	EHD4	EH-domain containing 4	0.015755
protein homooligomerization	GOPC	golgi associated PDZ and coiled-coil motif containing	0.015755
protein homooligomerization	MARCKS	myristoylated alanine-rich protein kinase C substrate	0.015755
protein homooligomerization	SPAG9	sperm associated antigen 9	0.015755
protein homooligomerization	STOM	stomatin	0.015755
protein homooligomerization	VCP	valosin-containing protein	0.015755
protein import into nucleus	APPL1	adaptor protein, phosphotyrosine interaction, PH domain and leucine zipper containing 1	0.096967
protein import into nucleus	CSE1L	CSE1 chromosome segregation 1-like (yeast)	0.096967
protein import into nucleus	IPO7	importin 7	0.096967
protein import into nucleus	KPNB1	karyopherin (importin) beta 1	0.096967
protein import into nucleus	NUP133	nucleoporin 133kDa	0.096967
protein import into nucleus	NUP153	nucleoporin 153kDa	0.096967
protein import into nucleus	NUP214	nucleoporin 214kDa	0.096967
protein import into nucleus	NUP50	nucleoporin 50kDa	0.096967
protein import into nucleus	NUP98	nucleoporin 98kDa	0.096967
protein import into nucleus	POM121	POM121 membrane glycoprotein (rat)	0.096967
protein import into nucleus	TNPO1	transportin 1	0.096967
protein localization to plasma membrane	BSG	basigin (Ok blood group)	0.296603
protein localization to plasma membrane	DLG1	discs, large homolog 1 (Drosophila)	0.296603
protein localization to plasma membrane	EPB41L3	erythrocyte membrane protein band 4.1-like 3	0.296603
protein localization to plasma membrane	EPHA2	EPH receptor A2	0.296603
protein localization to plasma membrane	EZR	ezrin	0.296603
protein localization to plasma membrane	RAB8A	RAB8A, member RAS oncogene family	0.296603
protein localization to plasma membrane	ROCK2	Rho-associated, coiled-coil containing protein kinase 2	0.296603
protein localization to plasma membrane	SEC16A	SEC16 homolog A (S. cerevisiae)	0.296603
protein localization to plasma membrane	SPTBN1	spectrin, beta, non-erythrocytic 1	0.296603
protein N-linked glycosylation via asparagine	DDOST	dolichyl-diphosphooligosaccharide-protein glycosyltransferase	0.127368
protein N-linked glycosylation via asparagine	LMAN1	lectin, mannose-binding, 1	0.127368
protein N-linked glycosylation via asparagine	RPN1	ribophorin I	0.127368
protein N-linked glycosylation via asparagine	RPN2	ribophorin II	0.127368
protein N-linked glycosylation via asparagine	STT3B	STT3, subunit of the oligosaccharyltransferase complex, homolog B (S. cerevisiae)	0.127368
protein N-linked glycosylation via asparagine	VCP	valosin-containing protein	0.127368
protein phosphorylation	CDK1	cyclin-dependent kinase 1	0.481971
protein phosphorylation	MAP4K4	mitogen-activated protein kinase kinase kinase kinase 4	0.481971
protein phosphorylation	MARK2	MAP/microtubule affinity-regulating kinase 2	0.481971
protein phosphorylation	PAK2	p21 protein (Cdc42/Rac)-activated kinase 2	0.481971
protein phosphorylation	PKN2	protein kinase N2	0.481971
protein phosphorylation	PRKDC	protein kinase, DNA-activated, catalytic polypeptide	0.481971
protein phosphorylation	ROCK2	Rho-associated, coiled-coil containing protein kinase 2	0.481971
protein phosphorylation	SCYL2	SCY1-like 2 (S. cerevisiae)	0.481971
protein polyubiquitination	CTNNB1	catenin (cadherin-associated protein), beta 1, 88kDa	0.294338
protein polyubiquitination	PSMC2	proteasome (prosome, macropain) 26S subunit, ATPase, 2	0.294338
protein polyubiquitination	PSMD3	proteasome (prosome, macropain) 26S subunit, non-ATPase, 3	0.294338
protein polyubiquitination	SKP1	S-phase kinase-associated protein 1	0.294338
protein polyubiquitination	TRIP12	thyroid hormone receptor interactor 12	0.294338
protein stabilization	BAG2	BCL2-associated athanogene 2	0.901481
protein stabilization	CCT4	chaperonin containing TCP1, subunit 4 (delta)	0.901481
protein stabilization	CCT8	chaperonin containing TCP1, subunit 8 (theta)	0.901481
protein stabilization	CDC37	cell division cycle 37 homolog (S. cerevisiae)	0.901481
protein stabilization	RPL23	ribosomal protein L23	0.901481
protein stabilization	RTN4	reticulon 4	0.901481
protein stabilization	SEC16A	SEC16 homolog A (S. cerevisiae)	0.901481
protein stabilization	TCP1	t-complex 1	0.901481
protein stabilization	USP9X	ubiquitin specific peptidase 9, X-linked	0.901481
protein sumoylation	AAAS	achalasia, adrenocortical insufficiency, alacrimia (Allgrove, triple-A)	0.00190902
protein sumoylation	NUP133	nucleoporin 133kDa	0.00190902
protein sumoylation	NUP153	nucleoporin 153kDa	0.00190902
protein sumoylation	NUP214	nucleoporin 214kDa	0.00190902
protein sumoylation	NUP50	nucleoporin 50kDa	0.00190902
protein sumoylation	NUP98	nucleoporin 98kDa	0.00190902
protein sumoylation	POM121	POM121 membrane glycoprotein (rat)	0.00190902
protein sumoylation	RANBP2	RAN binding protein 2	0.00190902
protein sumoylation	RANGAP1	Ran GTPase activating protein 1	0.00190902
protein sumoylation	TRIM28	tripartite motif-containing 28	0.00190902
protein transport	AFTPH	aftiphilin	0.342668
protein transport	ARFGAP1	ADP-ribosylation factor GTPase activating protein 1	0.342668
protein transport	ARFGEF2	ADP-ribosylation factor guanine nucleotide-exchange factor 2 (brefeldin A-inhibited)	0.342668
protein transport	CHMP2B	chromatin modifying protein 2B	0.342668
protein transport	EHBP1	EH domain binding protein 1	0.342668
protein transport	EHBP1	EH domain-binding protein 1	0.342668
protein transport	GOPC	golgi associated PDZ and coiled-coil motif containing	0.342668
protein transport	HSP90B1	heat shock protein 90kDa beta (Grp94), member 1	0.342668
protein transport	RAB11FIP1	RAB11 family interacting protein 1 (class I)	0.342668
protein transport	RRBP1	ribosome binding protein 1 homolog 180kDa (dog)	0.342668
protein transport	SCAMP1	secretory carrier membrane protein 1	0.342668
protein transport	SCAMP3	secretory carrier membrane protein 3	0.342668
protein transport	SEC22B	SEC22 vesicle trafficking protein homolog B (S. cerevisiae)	0.342668
protein transport	SNAP23	synaptosomal-associated protein, 23kDa	0.342668
protein transport	SNAP29	synaptosomal-associated protein, 29kDa	0.342668
protein transport	SNX3	sorting nexin 3	0.342668
protein ubiquitination	CDC42	cell division cycle 42 (GTP binding protein, 25kDa)	0.296603
protein ubiquitination	HIST1H2BN	histone cluster 1, H2bn	0.296603
protein ubiquitination	PRKDC	protein kinase, DNA-activated, catalytic polypeptide	0.296603
protein ubiquitination	SIRT1	sirtuin (silent mating type information regulation 2 homolog) 1 (S. cerevisiae)	0.296603
protein ubiquitination	SKP1	S-phase kinase-associated protein 1	0.296603
protein ubiquitination	TRIM28	tripartite motif-containing 28	0.296603
protein ubiquitination	UBA1	ubiquitin-like modifier activating enzyme 1	0.296603
protein ubiquitination	USP9X	ubiquitin specific peptidase 9, X-linked	0.296603
protein ubiquitination	VCP	valosin-containing protein	0.296603
protein-containing complex assembly	CAPZA1	capping protein (actin filament) muscle Z-line, alpha 1	0.000179944
protein-containing complex assembly	CAPZA2	capping protein (actin filament) muscle Z-line, alpha 2	0.000179944
protein-containing complex assembly	CCNB1	cyclin B1	0.000179944
protein-containing complex assembly	CD2AP	CD2-associated protein	0.000179944
protein-containing complex assembly	CDK1	cyclin-dependent kinase 1	0.000179944
protein-containing complex assembly	DARS	aspartyl-tRNA synthetase	0.000179944
protein-containing complex assembly	EPB41	erythrocyte membrane protein band 4.1 (elliptocytosis 1, RH-linked)	0.000179944
protein-containing complex assembly	EPRS	glutamyl-prolyl-tRNA synthetase	0.000179944
protein-containing complex assembly	LLGL1	lethal giant larvae homolog 1 (Drosophila)	0.000179944
protein-containing complex assembly	PICALM	phosphatidylinositol binding clathrin assembly protein	0.000179944
protein-containing complex assembly	PPP2R1A	protein phosphatase 2 (formerly 2A), regulatory subunit A, alpha isoform	0.000179944
protein-containing complex assembly	SLC2A1	solute carrier family 2 (facilitated glucose transporter), member 1	0.000179944
protein-containing complex assembly	VAMP3	vesicle-associated membrane protein 3 (cellubrevin)	0.000179944
Rab protein signal transduction	RAB11B	RAB11B, member RAS oncogene family	0.294338
Rab protein signal transduction	RAB1A	RAB1A, member RAS oncogene family	0.294338
Rab protein signal transduction	RAB23	RAB23, member RAS oncogene family	0.294338
Rab protein signal transduction	RAB6A	RAB6A, member RAS oncogene family	0.294338
Rab protein signal transduction	RAB8A	RAB8A, member RAS oncogene family	0.294338
receptor internalization	CAV1	caveolin 1, caveolae protein, 22kDa	0
receptor internalization	CLTC	clathrin, heavy chain (Hc)	0
receptor internalization	EZR	ezrin	0
receptor internalization	ITGB1	integrin, beta 1 (fibronectin receptor, beta polypeptide, antigen CD29 includes MDF2, MSK12)	0
receptor internalization	PICALM	phosphatidylinositol binding clathrin assembly protein	0
receptor internalization	SNX1	sorting nexin 1	0
receptor internalization	TFRC	transferrin receptor (p90, CD71)	0
receptor-mediated endocytosis	CLTC	clathrin, heavy chain (Hc)	0.0251411
receptor-mediated endocytosis	CTTN	cortactin	0.0251411
receptor-mediated endocytosis	DBNL	drebrin-like	0.0251411
receptor-mediated endocytosis	HSP90B1	heat shock protein 90kDa beta (Grp94), member 1	0.0251411
receptor-mediated endocytosis	IGF2R	insulin-like growth factor 2 receptor	0.0251411
receptor-mediated endocytosis	PICALM	phosphatidylinositol binding clathrin assembly protein	0.0251411
receptor-mediated endocytosis	REPS1	RALBP1 associated Eps domain containing 1	0.0251411
receptor-mediated endocytosis	SNX9	sorting nexin 9	0.0251411
regulation of actin cytoskeleton organization	BAIAP2	BAI1-associated protein 2	0.0678711
regulation of actin cytoskeleton organization	CCDC88A	coiled-coil domain containing 88A	0.0678711
regulation of actin cytoskeleton organization	CDC42	cell division cycle 42 (GTP binding protein, 25kDa)	0.0678711
regulation of actin cytoskeleton organization	EZR	ezrin	0.0678711
regulation of actin cytoskeleton organization	RICTOR	RPTOR independent companion of MTOR, complex 2	0.0678711
regulation of actin cytoskeleton organization	ROCK2	Rho-associated, coiled-coil containing protein kinase 2	0.0678711
regulation of apoptotic process	NDRG1	N-myc downstream regulated 1	0.296603
regulation of apoptotic process	NF2	neurofibromin 2 (merlin)	0.296603
regulation of apoptotic process	RTN4	reticulon 4	0.296603
regulation of apoptotic process	SIRT1	sirtuin (silent mating type information regulation 2 homolog) 1 (S. cerevisiae)	0.296603
regulation of apoptotic process	SLK	STE20-like kinase (yeast)	0.296603
regulation of apoptotic process	STEAP3	STEAP family member 3	0.296603
regulation of apoptotic process	VCP	valosin-containing protein	0.296603
regulation of cardiac conduction	ATP1A1	ATPase, Na+/K+ transporting, alpha 1 polypeptide	0
regulation of cardiac conduction	ATP2A2	ATPase, Ca++ transporting, cardiac muscle, slow twitch 2	0
regulation of cardiac conduction	ATP2B1	ATPase, Ca++ transporting, plasma membrane 1	0
regulation of cardiac conduction	ATP2B4	ATPase, Ca++ transporting, plasma membrane 4	0
regulation of cardiac conduction	STIM1	stromal interaction molecule 1	0
regulation of cell proliferation	ANXA1	annexin A1	0.021901
regulation of cell proliferation	CCDC88A	coiled-coil domain containing 88A	0.021901
regulation of cell proliferation	DHCR7	7-dehydrocholesterol reductase	0.021901
regulation of cell proliferation	EPS15	epidermal growth factor receptor pathway substrate 15	0.021901
regulation of cell proliferation	SIRT1	sirtuin (silent mating type information regulation 2 homolog) 1 (S. cerevisiae)	0.021901
regulation of cell proliferation	TFRC	transferrin receptor (p90, CD71)	0.021901
regulation of cell shape	ANXA1	annexin A1	0.101302
regulation of cell shape	BAIAP2	BAI1-associated protein 2	0.101302
regulation of cell shape	CDC42	cell division cycle 42 (GTP binding protein, 25kDa)	0.101302
regulation of cell shape	DLG1	discs, large homolog 1 (Drosophila)	0.101302
regulation of cell shape	EPB41	erythrocyte membrane protein band 4.1 (elliptocytosis 1, RH-linked)	0.101302
regulation of cell shape	EPB41L3	erythrocyte membrane protein band 4.1-like 3	0.101302
regulation of cell shape	EZR	ezrin	0.101302
regulation of cell shape	FERMT2	fermitin family homolog 2 (Drosophila)	0.101302
regulation of cellular response to heat	AAAS	achalasia, adrenocortical insufficiency, alacrimia (Allgrove, triple-A)	0.0607236
regulation of cellular response to heat	BAG2	BCL2-associated athanogene 2	0.0607236
regulation of cellular response to heat	NUP133	nucleoporin 133kDa	0.0607236
regulation of cellular response to heat	NUP153	nucleoporin 153kDa	0.0607236
regulation of cellular response to heat	NUP214	nucleoporin 214kDa	0.0607236
regulation of cellular response to heat	NUP50	nucleoporin 50kDa	0.0607236
regulation of cellular response to heat	NUP98	nucleoporin 98kDa	0.0607236
regulation of cellular response to heat	POM121	POM121 membrane glycoprotein (rat)	0.0607236
regulation of cellular response to heat	RANBP2	RAN binding protein 2	0.0607236
regulation of cellular response to heat	SIRT1	sirtuin (silent mating type information regulation 2 homolog) 1 (S. cerevisiae)	0.0607236
regulation of cellular response to heat	YWHAE	tyrosine 3-monooxygenase/tryptophan 5-monooxygenase activation protein, epsilon polypeptide	0.0607236
regulation of endocytosis	ARFGAP1	ADP-ribosylation factor GTPase activating protein 1	0.101302
regulation of endocytosis	EHD4	EH-domain containing 4	0.101302
regulation of endocytosis	PICALM	phosphatidylinositol binding clathrin assembly protein	0.101302
regulation of endocytosis	PTPN1	protein tyrosine phosphatase, non-receptor type 1	0.101302
regulation of endocytosis	ZFYVE16	zinc finger, FYVE domain containing 16	0.101302
regulation of gene silencing by miRNA	AAAS	achalasia, adrenocortical insufficiency, alacrimia (Allgrove, triple-A)	0.0404029
regulation of gene silencing by miRNA	EIF4G1	eukaryotic translation initiation factor 4 gamma, 1	0.0404029
regulation of gene silencing by miRNA	NUP133	nucleoporin 133kDa	0.0404029
regulation of gene silencing by miRNA	NUP153	nucleoporin 153kDa	0.0404029
regulation of gene silencing by miRNA	NUP214	nucleoporin 214kDa	0.0404029
regulation of gene silencing by miRNA	NUP50	nucleoporin 50kDa	0.0404029
regulation of gene silencing by miRNA	NUP98	nucleoporin 98kDa	0.0404029
regulation of gene silencing by miRNA	POM121	POM121 membrane glycoprotein (rat)	0.0404029
regulation of gene silencing by miRNA	RANBP2	RAN binding protein 2	0.0404029
regulation of glycolytic process	AAAS	achalasia, adrenocortical insufficiency, alacrimia (Allgrove, triple-A)	0.00787445
regulation of glycolytic process	NUP133	nucleoporin 133kDa	0.00787445
regulation of glycolytic process	NUP153	nucleoporin 153kDa	0.00787445
regulation of glycolytic process	NUP214	nucleoporin 214kDa	0.00787445
regulation of glycolytic process	NUP50	nucleoporin 50kDa	0.00787445
regulation of glycolytic process	NUP98	nucleoporin 98kDa	0.00787445
regulation of glycolytic process	POM121	POM121 membrane glycoprotein (rat)	0.00787445
regulation of glycolytic process	RANBP2	RAN binding protein 2	0.00787445
regulation of GTPase activity	NF1	neurofibromin 1	0.127368
regulation of GTPase activity	OCRL	oculocerebrorenal syndrome of Lowe	0.127368
regulation of GTPase activity	RABGAP1	RAB GTPase activating protein 1	0.127368
regulation of GTPase activity	RALBP1	ralA binding protein 1	0.127368
regulation of GTPase activity	RICTOR	RPTOR independent companion of MTOR, complex 2	0.127368
regulation of GTPase activity	TBC1D10B	TBC1 domain family, member 10B	0.127368
regulation of immune response	CD99	CD99 molecule	0
regulation of immune response	CXADR	coxsackie virus and adenovirus receptor	0
regulation of immune response	HLA-A	major histocompatibility complex, class I, A	0
regulation of immune response	HLA-C	major histocompatibility complex, class I, C	0
regulation of immune response	ITGB1	integrin, beta 1 (fibronectin receptor, beta polypeptide, antigen CD29 includes MDF2, MSK12)	0
regulation of mitotic cell cycle phase transition	CCNB1	cyclin B1	0.19376
regulation of mitotic cell cycle phase transition	CDK1	cyclin-dependent kinase 1	0.19376
regulation of mitotic cell cycle phase transition	PSMC2	proteasome (prosome, macropain) 26S subunit, ATPase, 2	0.19376
regulation of mitotic cell cycle phase transition	PSMD3	proteasome (prosome, macropain) 26S subunit, non-ATPase, 3	0.19376
regulation of mitotic cell cycle phase transition	SKP1	S-phase kinase-associated protein 1	0.19376
regulation of mRNA stability	EIF4G1	eukaryotic translation initiation factor 4 gamma, 1	0.761827
regulation of mRNA stability	KHSRP	KH-type splicing regulatory protein	0.761827
regulation of mRNA stability	NUP214	nucleoporin 214kDa	0.761827
regulation of mRNA stability	PSMC2	proteasome (prosome, macropain) 26S subunit, ATPase, 2	0.761827
regulation of mRNA stability	PSMD3	proteasome (prosome, macropain) 26S subunit, non-ATPase, 3	0.761827
regulation of mRNA stability	TNPO1	transportin 1	0.761827
regulation of small GTPase mediated signal transduction	ARHGAP1	Rho GTPase activating protein 1	0.294338
regulation of small GTPase mediated signal transduction	CDC42	cell division cycle 42 (GTP binding protein, 25kDa)	0.294338
regulation of small GTPase mediated signal transduction	OCRL	oculocerebrorenal syndrome of Lowe	0.294338
regulation of small GTPase mediated signal transduction	RAC1	ras-related C3 botulinum toxin substrate 1 (rho family, small GTP binding protein Rac1)	0.294338
regulation of small GTPase mediated signal transduction	RALBP1	ralA binding protein 1	0.294338
regulation of transcription, DNA-templated	APBB1	amyloid beta (A4) precursor protein-binding, family B, member 1 (Fe65)	0.859718
regulation of transcription, DNA-templated	EDF1	endothelial differentiation-related factor 1	0.859718
regulation of transcription, DNA-templated	H1FX	H1 histone family, member X	0.859718
regulation of transcription, DNA-templated	KHSRP	KH-type splicing regulatory protein	0.859718
regulation of transcription, DNA-templated	PPP2R1A	protein phosphatase 2 (formerly 2A), regulatory subunit A, alpha isoform	0.859718
regulation of transcription, DNA-templated	TMF1	TATA element modulatory factor 1	0.859718
regulation of transcription, DNA-templated	TMPO	thymopoietin	0.859718
response to drug	ANXA1	annexin A1	0.296603
response to drug	ATP1A1	ATPase, Na+/K+ transporting, alpha 1 polypeptide	0.296603
response to drug	CTNNB1	catenin (cadherin-associated protein), beta 1, 88kDa	0.296603
response to drug	GNAS	GNAS complex locus	0.296603
response to drug	ITGA3	integrin, alpha 3 (antigen CD49C, alpha 3 subunit of VLA-3 receptor)	0.296603
response to drug	MYO6	myosin VI	0.296603
response to drug	RPN2	ribophorin II	0.296603
response to drug	SRP68	signal recognition particle 68kDa	0.296603
response to drug	UQCRC2	ubiquinol-cytochrome c reductase core protein II	0.296603
response to hypoxia	AHCY	adenosylhomocysteinase	0.19376
response to hypoxia	CAV1	caveolin 1, caveolae protein, 22kDa	0.19376
response to hypoxia	HSP90B1	heat shock protein 90kDa beta (Grp94), member 1	0.19376
response to hypoxia	NF1	neurofibromin 1	0.19376
response to hypoxia	SLC2A1	solute carrier family 2 (facilitated glucose transporter), member 1	0.19376
retrograde transport, endosome to Golgi	CLTC	clathrin, heavy chain (Hc)	0.0678711
retrograde transport, endosome to Golgi	RAB6A	RAB6A, member RAS oncogene family	0.0678711
retrograde transport, endosome to Golgi	SNX1	sorting nexin 1	0.0678711
retrograde transport, endosome to Golgi	SNX2	sorting nexin 2	0.0678711
retrograde transport, endosome to Golgi	SPAG9	sperm associated antigen 9	0.0678711
retrograde transport, endosome to Golgi	STX5	syntaxin 5	0.0678711
retrograde transport, endosome to Golgi	STX6	syntaxin 6	0.0678711
retrograde transport, endosome to Golgi	TBC1D10A	TBC1 domain family, member 10A	0.0678711
retrograde transport, endosome to Golgi	TBC1D10B	TBC1 domain family, member 10B	0.0678711
retrograde transport, endosome to Golgi	TBC1D5	TBC1 domain family, member 5	0.0678711
retrograde transport, endosome to Golgi	VAMP3	vesicle-associated membrane protein 3 (cellubrevin)	0.0678711
retrograde transport, endosome to Golgi	VPS35	vacuolar protein sorting 35 homolog (S. cerevisiae)	0.0678711
retrograde vesicle-mediated transport, Golgi to ER	ARCN1	archain 1	0.239581
retrograde vesicle-mediated transport, Golgi to ER	ARFGAP1	ADP-ribosylation factor GTPase activating protein 1	0.239581
retrograde vesicle-mediated transport, Golgi to ER	COPA	coatomer protein complex, subunit alpha	0.239581
retrograde vesicle-mediated transport, Golgi to ER	COPZ1	coatomer protein complex, subunit zeta 1	0.239581
retrograde vesicle-mediated transport, Golgi to ER	RAB1A	RAB1A, member RAS oncogene family	0.239581
retrograde vesicle-mediated transport, Golgi to ER	RAB6A	RAB6A, member RAS oncogene family	0.239581
retrograde vesicle-mediated transport, Golgi to ER	SCYL1	SCY1-like 1 (S. cerevisiae)	0.239581
retrograde vesicle-mediated transport, Golgi to ER	SEC22B	SEC22 vesicle trafficking protein homolog B (S. cerevisiae)	0.239581
RNA splicing	C1QBP	complement component 1, q subcomponent binding protein	0.0430572
RNA splicing	DHX15	DEAH (Asp-Glu-Ala-His) box polypeptide 15	0.0430572
RNA splicing	KHSRP	KH-type splicing regulatory protein	0.0430572
RNA splicing	PPP2R1A	protein phosphatase 2 (formerly 2A), regulatory subunit A, alpha isoform	0.0430572
RNA splicing	PRPF8	PRP8 pre-mRNA processing factor 8 homolog (S. cerevisiae)	0.0430572
RNA splicing	SNRPD2	small nuclear ribonucleoprotein D2 polypeptide 16.5kDa	0.0430572
RNA splicing	SNRPF	small nuclear ribonucleoprotein polypeptide F	0.0430572
signal transduction	ANXA1	annexin A1	0.166168
signal transduction	APBB1	amyloid beta (A4) precursor protein-binding, family B, member 1 (Fe65)	0.166168
signal transduction	APPL1	adaptor protein, phosphotyrosine interaction, PH domain and leucine zipper containing 1	0.166168
signal transduction	CD2AP	CD2-associated protein	0.166168
signal transduction	COPA	coatomer protein complex, subunit alpha	0.166168
signal transduction	DTNA	dystrobrevin, alpha	0.166168
signal transduction	GAPVD1	GTPase activating protein and VPS9 domains 1	0.166168
signal transduction	IGBP1	immunoglobulin (CD79A) binding protein 1	0.166168
signal transduction	IGF2R	insulin-like growth factor 2 receptor	0.166168
signal transduction	IPO7	importin 7	0.166168
signal transduction	IQGAP1	IQ motif containing GTPase activating protein 1	0.166168
signal transduction	NDRG1	N-myc downstream regulated 1	0.166168
signal transduction	NDRG3	NDRG family member 3	0.166168
signal transduction	NPM1	nucleophosmin (nucleolar phosphoprotein B23, numatrin)	0.166168
signal transduction	OCRL	oculocerebrorenal syndrome of Lowe	0.166168
signal transduction	PAK2	p21 protein (Cdc42/Rac)-activated kinase 2	0.166168
signal transduction	PI4KA	phosphatidylinositol 4-kinase, catalytic, alpha	0.166168
signal transduction	PKN2	protein kinase N2	0.166168
signal transduction	PPFIA1	protein tyrosine phosphatase, receptor type, f polypeptide (PTPRF), interacting protein (liprin), alpha 1	0.166168
signal transduction	RANBP1	RAN binding protein 1	0.166168
signal transduction	RANGAP1	Ran GTPase activating protein 1	0.166168
signal transduction	RHEB	Ras homolog enriched in brain	0.166168
signal transduction	ZFYVE16	zinc finger, FYVE domain containing 16	0.166168
signal transduction	ZYX	zyxin	0.166168
small GTPase mediated signal transduction	ARFIP2	ADP-ribosylation factor interacting protein 2	0.0430572
small GTPase mediated signal transduction	ARHGAP1	Rho GTPase activating protein 1	0.0430572
small GTPase mediated signal transduction	DOCK7	dedicator of cytokinesis 7	0.0430572
small GTPase mediated signal transduction	RALBP1	ralA binding protein 1	0.0430572
small GTPase mediated signal transduction	RAP1B	RAP1B, member of RAS oncogene family	0.0430572
small GTPase mediated signal transduction	RHEB	Ras homolog enriched in brain	0.0430572
small GTPase mediated signal transduction	USO1	USO1 homolog, vesicle docking protein (yeast)	0.0430572
spermatogenesis	ATP2B4	ATPase, Ca++ transporting, plasma membrane 4	0.645964
spermatogenesis	BCAP31	B-cell receptor-associated protein 31	0.645964
spermatogenesis	CCNB1	cyclin B1	0.645964
spermatogenesis	GOLGA3	golgi autoantigen, golgin subfamily a, 3	0.645964
spermatogenesis	IGF2R	insulin-like growth factor 2 receptor	0.645964
spermatogenesis	NDRG3	NDRG family member 3	0.645964
spermatogenesis	RAI14	retinoic acid induced 14	0.645964
spermatogenesis	SIRT1	sirtuin (silent mating type information regulation 2 homolog) 1 (S. cerevisiae)	0.645964
SRP-dependent cotranslational protein targeting to membrane	RPL13A	ribosomal protein L13a	1
SRP-dependent cotranslational protein targeting to membrane	RPL21	ribosomal protein L21	1
SRP-dependent cotranslational protein targeting to membrane	RPL23	ribosomal protein L23	1
SRP-dependent cotranslational protein targeting to membrane	RPL27	ribosomal protein L27	1
SRP-dependent cotranslational protein targeting to membrane	RPLP2	ribosomal protein, large, P2	1
SRP-dependent cotranslational protein targeting to membrane	RPS11	ribosomal protein S11	1
SRP-dependent cotranslational protein targeting to membrane	RPS2	ribosomal protein S2	1
SRP-dependent cotranslational protein targeting to membrane	RPSA	ribosomal protein SA	1
SRP-dependent cotranslational protein targeting to membrane	SEC61A1	Sec61 alpha 1 subunit (S. cerevisiae)	1
SRP-dependent cotranslational protein targeting to membrane	SEC63	SEC63 homolog (S. cerevisiae)	1
SRP-dependent cotranslational protein targeting to membrane	SRP68	signal recognition particle 68kDa	1
substantia nigra development	BASP1	brain abundant, membrane attached signal protein 1	0.504328
substantia nigra development	CDC42	cell division cycle 42 (GTP binding protein, 25kDa)	0.504328
substantia nigra development	CNP	2',3'-cyclic nucleotide 3' phosphodiesterase	0.504328
substantia nigra development	SEC16A	SEC16 homolog A (S. cerevisiae)	0.504328
substantia nigra development	YWHAE	tyrosine 3-monooxygenase/tryptophan 5-monooxygenase activation protein, epsilon polypeptide	0.504328
T cell costimulation	CAV1	caveolin 1, caveolae protein, 22kDa	0
T cell costimulation	CDC42	cell division cycle 42 (GTP binding protein, 25kDa)	0
T cell costimulation	EFNB1	ephrin-B1	0
T cell costimulation	PAK2	p21 protein (Cdc42/Rac)-activated kinase 2	0
T cell costimulation	RAC1	ras-related C3 botulinum toxin substrate 1 (rho family, small GTP binding protein Rac1)	0
T cell costimulation	YES1	v-yes-1 Yamaguchi sarcoma viral oncogene homolog 1	0
T cell receptor signaling pathway	NCK1	NCK adaptor protein 1	0.101302
T cell receptor signaling pathway	PAK2	p21 protein (Cdc42/Rac)-activated kinase 2	0.101302
T cell receptor signaling pathway	PSMC2	proteasome (prosome, macropain) 26S subunit, ATPase, 2	0.101302
T cell receptor signaling pathway	PSMD3	proteasome (prosome, macropain) 26S subunit, non-ATPase, 3	0.101302
T cell receptor signaling pathway	SKP1	S-phase kinase-associated protein 1	0.101302
transferrin transport	ARHGAP1	Rho GTPase activating protein 1	0
transferrin transport	CLTC	clathrin, heavy chain (Hc)	0
transferrin transport	RAB11B	RAB11B, member RAS oncogene family	0
transferrin transport	STEAP3	STEAP family member 3	0
transferrin transport	TFRC	transferrin receptor (p90, CD71)	0
transforming growth factor beta receptor signaling pathway	APPL1	adaptor protein, phosphotyrosine interaction, PH domain and leucine zipper containing 1	0.021901
transforming growth factor beta receptor signaling pathway	FERMT2	fermitin family homolog 2 (Drosophila)	0.021901
transforming growth factor beta receptor signaling pathway	ITGB1	integrin, beta 1 (fibronectin receptor, beta polypeptide, antigen CD29 includes MDF2, MSK12)	0.021901
transforming growth factor beta receptor signaling pathway	SIRT1	sirtuin (silent mating type information regulation 2 homolog) 1 (S. cerevisiae)	0.021901
transforming growth factor beta receptor signaling pathway	USP9X	ubiquitin specific peptidase 9, X-linked	0.021901
transforming growth factor beta receptor signaling pathway	ZYX	zyxin	0.021901
translation	ABCF1	ATP-binding cassette, sub-family F (GCN20), member 1	1
translation	DARS	aspartyl-tRNA synthetase	1
translation	EIF4G1	eukaryotic translation initiation factor 4 gamma, 1	1
translation	GSPT1	G1 to S phase transition 1	1
translation	RPL13A	ribosomal protein L13a	1
translation	RPL21	ribosomal protein L21	1
translation	RPL23	ribosomal protein L23	1
translation	RPL27	ribosomal protein L27	1
translation	RPLP2	ribosomal protein, large, P2	1
translation	RPS11	ribosomal protein S11	1
translation	RPS2	ribosomal protein S2	1
translation	RPSA	ribosomal protein SA	1
translation	RRBP1	ribosome binding protein 1 homolog 180kDa (dog)	1
translational initiation	ABCE1	ATP-binding cassette, sub-family E (OABP), member 1	1
translational initiation	EIF2S2	eukaryotic translation initiation factor 2, subunit 2 beta, 38kDa	1
translational initiation	EIF4G1	eukaryotic translation initiation factor 4 gamma, 1	1
translational initiation	EIF4G2	eukaryotic translation initiation factor 4 gamma, 2	1
translational initiation	RPL13A	ribosomal protein L13a	1
translational initiation	RPL21	ribosomal protein L21	1
translational initiation	RPL23	ribosomal protein L23	1
translational initiation	RPL27	ribosomal protein L27	1
translational initiation	RPLP2	ribosomal protein, large, P2	1
translational initiation	RPS11	ribosomal protein S11	1
translational initiation	RPS2	ribosomal protein S2	1
translational initiation	RPSA	ribosomal protein SA	1
transmembrane transport	ABCF1	ATP-binding cassette, sub-family F (GCN20), member 1	0.180585
transmembrane transport	ADD1	adducin 1 (alpha)	0.180585
transmembrane transport	ADD3	adducin 3 (gamma)	0.180585
transmembrane transport	EIF2S2	eukaryotic translation initiation factor 2, subunit 2 beta, 38kDa	0.180585
transmembrane transport	ERLIN1	ER lipid raft associated 1	0.180585
transmembrane transport	PSMC2	proteasome (prosome, macropain) 26S subunit, ATPase, 2	0.180585
transmembrane transport	PSMD3	proteasome (prosome, macropain) 26S subunit, non-ATPase, 3	0.180585
transmembrane transport	RALBP1	ralA binding protein 1	0.180585
transmembrane transport	VCP	valosin-containing protein	0.180585
tRNA export from nucleus	AAAS	achalasia, adrenocortical insufficiency, alacrimia (Allgrove, triple-A)	0.0607236
tRNA export from nucleus	NUP133	nucleoporin 133kDa	0.0607236
tRNA export from nucleus	NUP153	nucleoporin 153kDa	0.0607236
tRNA export from nucleus	NUP214	nucleoporin 214kDa	0.0607236
tRNA export from nucleus	NUP50	nucleoporin 50kDa	0.0607236
tRNA export from nucleus	NUP98	nucleoporin 98kDa	0.0607236
tRNA export from nucleus	POM121	POM121 membrane glycoprotein (rat)	0.0607236
tRNA export from nucleus	RANBP2	RAN binding protein 2	0.0607236
ubiquitin-dependent ERAD pathway	ERLIN1	ER lipid raft associated 1	0.127368
ubiquitin-dependent ERAD pathway	HSP90B1	heat shock protein 90kDa beta (Grp94), member 1	0.127368
ubiquitin-dependent ERAD pathway	STT3B	STT3, subunit of the oligosaccharyltransferase complex, homolog B (S. cerevisiae)	0.127368
ubiquitin-dependent ERAD pathway	TRIM25	tripartite motif-containing 25	0.127368
ubiquitin-dependent ERAD pathway	UBXN4	UBX domain protein 4	0.127368
ubiquitin-dependent ERAD pathway	VCP	valosin-containing protein	0.127368
vascular endothelial growth factor receptor signaling pathway	BAIAP2	BAI1-associated protein 2	0.127368
vascular endothelial growth factor receptor signaling pathway	CDC42	cell division cycle 42 (GTP binding protein, 25kDa)	0.127368
vascular endothelial growth factor receptor signaling pathway	NCK1	NCK adaptor protein 1	0.127368
vascular endothelial growth factor receptor signaling pathway	PAK2	p21 protein (Cdc42/Rac)-activated kinase 2	0.127368
vascular endothelial growth factor receptor signaling pathway	RAC1	ras-related C3 botulinum toxin substrate 1 (rho family, small GTP binding protein Rac1)	0.127368
vascular endothelial growth factor receptor signaling pathway	ROCK2	Rho-associated, coiled-coil containing protein kinase 2	0.127368
vesicle docking involved in exocytosis	EXOC4	exocyst complex component 4	0.0678711
vesicle docking involved in exocytosis	RAB8A	RAB8A, member RAS oncogene family	0.0678711
vesicle docking involved in exocytosis	STXBP3	syntaxin binding protein 3	0.0678711
vesicle docking involved in exocytosis	VAMP3	vesicle-associated membrane protein 3 (cellubrevin)	0.0678711
vesicle docking involved in exocytosis	VPS18	vacuolar protein sorting 18 homolog (S. cerevisiae)	0.0678711
vesicle docking involved in exocytosis	VPS45	vacuolar protein sorting 45 homolog (S. cerevisiae)	0.0678711
vesicle fusion	SNAP23	synaptosomal-associated protein, 23kDa	0
vesicle fusion	SNAP29	synaptosomal-associated protein, 29kDa	0
vesicle fusion	STX5	syntaxin 5	0
vesicle fusion	STX6	syntaxin 6	0
vesicle fusion	STX7	syntaxin 7	0
vesicle fusion	VAMP7	vesicle-associated membrane protein 7	0
vesicle organization	CAV1	caveolin 1, caveolae protein, 22kDa	0
vesicle organization	CD2AP	CD2-associated protein	0
vesicle organization	EPS15	epidermal growth factor receptor pathway substrate 15	0
vesicle organization	SAR1B	SAR1 homolog B (S. cerevisiae)	0
vesicle organization	ZFYVE16	zinc finger, FYVE domain containing 16	0
vesicle-mediated transport	AP3B1	adaptor-related protein complex 3, beta 1 subunit	0.466416
vesicle-mediated transport	AP3M1	adaptor-related protein complex 3, mu 1 subunit	0.466416
vesicle-mediated transport	AP3S1	adaptor-related protein complex 3, sigma 1 subunit	0.466416
vesicle-mediated transport	ARFGEF2	ADP-ribosylation factor guanine nucleotide-exchange factor 2 (brefeldin A-inhibited)	0.466416
vesicle-mediated transport	GOLGA4	golgi autoantigen, golgin subfamily a, 4	0.466416
vesicle-mediated transport	PICALM	phosphatidylinositol binding clathrin assembly protein	0.466416
vesicle-mediated transport	RAB1A	RAB1A, member RAS oncogene family	0.466416
vesicle-mediated transport	SPAG9	sperm associated antigen 9	0.466416
vesicle-mediated transport	VAMP3	vesicle-associated membrane protein 3 (cellubrevin)	0.466416
vesicle-mediated transport	VAMP7	vesicle-associated membrane protein 7	0.466416
viral entry into host cell	CDK1	cyclin-dependent kinase 1	0.00284576
viral entry into host cell	CXADR	coxsackie virus and adenovirus receptor	0.00284576
viral entry into host cell	DAG1	dystroglycan 1 (dystrophin-associated glycoprotein 1)	0.00284576
viral entry into host cell	EPHA2	EPH receptor A2	0.00284576
viral entry into host cell	EPS15	epidermal growth factor receptor pathway substrate 15	0.00284576
viral entry into host cell	ITGB1	integrin, beta 1 (fibronectin receptor, beta polypeptide, antigen CD29 includes MDF2, MSK12)	0.00284576
viral entry into host cell	NCAM1	neural cell adhesion molecule 1	0.00284576
viral entry into host cell	NUP153	nucleoporin 153kDa	0.00284576
viral entry into host cell	RPSA	ribosomal protein SA	0.00284576
viral entry into host cell	SLC1A5	solute carrier family 1 (neutral amino acid transporter), member 5	0.00284576
viral entry into host cell	TFRC	transferrin receptor (p90, CD71)	0.00284576
viral entry into host cell	VPS18	vacuolar protein sorting 18 homolog (S. cerevisiae)	0.00284576
viral process	AAAS	achalasia, adrenocortical insufficiency, alacrimia (Allgrove, triple-A)	0.0163017
viral process	ABCE1	ATP-binding cassette, sub-family E (OABP), member 1	0.0163017
viral process	AP3M1	adaptor-related protein complex 3, mu 1 subunit	0.0163017
viral process	BCAP31	B-cell receptor-associated protein 31	0.0163017
viral process	C1QBP	complement component 1, q subcomponent binding protein	0.0163017
viral process	CTNNB1	catenin (cadherin-associated protein), beta 1, 88kDa	0.0163017
viral process	DLG1	discs, large homolog 1 (Drosophila)	0.0163017
viral process	EIF4G1	eukaryotic translation initiation factor 4 gamma, 1	0.0163017
viral process	HNRNPA1	heterogeneous nuclear ribonucleoprotein A1	0.0163017
viral process	IPO7	importin 7	0.0163017
viral process	IQGAP1	IQ motif containing GTPase activating protein 1	0.0163017
viral process	NPM1	nucleophosmin (nucleolar phosphoprotein B23, numatrin)	0.0163017
viral process	NUP133	nucleoporin 133kDa	0.0163017
viral process	NUP153	nucleoporin 153kDa	0.0163017
viral process	NUP214	nucleoporin 214kDa	0.0163017
viral process	NUP50	nucleoporin 50kDa	0.0163017
viral process	NUP98	nucleoporin 98kDa	0.0163017
viral process	PKN2	protein kinase N2	0.0163017
viral process	POM121	POM121 membrane glycoprotein (rat)	0.0163017
viral process	RAB6A	RAB6A, member RAS oncogene family	0.0163017
viral process	RANBP1	RAN binding protein 1	0.0163017
viral process	RANBP2	RAN binding protein 2	0.0163017
viral process	RICTOR	RPTOR independent companion of MTOR, complex 2	0.0163017
viral process	SIRT1	sirtuin (silent mating type information regulation 2 homolog) 1 (S. cerevisiae)	0.0163017
viral process	SKP1	S-phase kinase-associated protein 1	0.0163017
viral process	SND1	staphylococcal nuclease and tudor domain containing 1	0.0163017
viral process	TLN1	talin 1	0.0163017
viral process	TNPO1	transportin 1	0.0163017
viral process	TRIM25	tripartite motif-containing 25	0.0163017
viral process	TRIM28	tripartite motif-containing 28	0.0163017
viral process	UPF1	UPF1 regulator of nonsense transcripts homolog (yeast)	0.0163017
viral process	VPS35	vacuolar protein sorting 35 homolog (S. cerevisiae)	0.0163017
viral process	YWHAE	tyrosine 3-monooxygenase/tryptophan 5-monooxygenase activation protein, epsilon polypeptide	0.0163017
viral process	ZYX	zyxin	0.0163017
viral transcription	AAAS	achalasia, adrenocortical insufficiency, alacrimia (Allgrove, triple-A)	1
viral transcription	NUP133	nucleoporin 133kDa	1
viral transcription	NUP153	nucleoporin 153kDa	1
viral transcription	NUP214	nucleoporin 214kDa	1
viral transcription	NUP50	nucleoporin 50kDa	1
viral transcription	NUP98	nucleoporin 98kDa	1
viral transcription	POM121	POM121 membrane glycoprotein (rat)	1
viral transcription	RANBP2	RAN binding protein 2	1
viral transcription	RPL13A	ribosomal protein L13a	1
viral transcription	RPL21	ribosomal protein L21	1
viral transcription	RPL23	ribosomal protein L23	1
viral transcription	RPL27	ribosomal protein L27	1
viral transcription	RPLP2	ribosomal protein, large, P2	1
viral transcription	RPS11	ribosomal protein S11	1
viral transcription	RPS2	ribosomal protein S2	1
viral transcription	RPSA	ribosomal protein SA	1
Wnt signaling pathway	CTNNB1	catenin (cadherin-associated protein), beta 1, 88kDa	0.0143031
Wnt signaling pathway	CTNND1	catenin (cadherin-associated protein), delta 1	0.0143031
Wnt signaling pathway	FERMT2	fermitin family homolog 2 (Drosophila)	0.0143031
Wnt signaling pathway	MARK2	MAP/microtubule affinity-regulating kinase 2	0.0143031
Wnt signaling pathway	SKP1	S-phase kinase-associated protein 1	0.0143031
Wnt signaling pathway	SNX3	sorting nexin 3	0.0143031
Wnt signaling pathway	VPS35	vacuolar protein sorting 35 homolog (S. cerevisiae)	0.0143031
Wnt signaling pathway, planar cell polarity pathway	CDC42	cell division cycle 42 (GTP binding protein, 25kDa)	0.214918
Wnt signaling pathway, planar cell polarity pathway	CLTC	clathrin, heavy chain (Hc)	0.214918
Wnt signaling pathway, planar cell polarity pathway	DVL2	dishevelled, dsh homolog 2 (Drosophila)	0.214918
Wnt signaling pathway, planar cell polarity pathway	PSMC2	proteasome (prosome, macropain) 26S subunit, ATPase, 2	0.214918
Wnt signaling pathway, planar cell polarity pathway	PSMD3	proteasome (prosome, macropain) 26S subunit, non-ATPase, 3	0.214918
Wnt signaling pathway, planar cell polarity pathway	RAC1	ras-related C3 botulinum toxin substrate 1 (rho family, small GTP binding protein Rac1)	0.214918
